# Supplementary material for: A Bibliometric and Critical Review of Cellulose-Based Aerogels for Wastewater Treatment
Source: Gels. 2026 Jul 18;12(7):643. doi: 10.3390/gels12070643 (PMC13409539; doi:10.3390/gels12070643)
Supplement: Supplementary file 1 [file gels-12-00643-s001.zip]

Archive with 3 entries (2 files):
- Supplementary Files/
- Supplementary Files/Supplementary File S1. Search strategy, screening workflow, and adsorption-oriented validation analysis.docx
- Supplementary Files/Supplementary File S2. Complete list of the 463 publications included in the bibliometric corpus.xlsx.xls
