# Supplementary material for: A Bibliometric and Critical Review of Cellulose-Based Aerogels for Wastewater Treatment
Source: Gels. 2026 Jul 18;12(7):643. doi: 10.3390/gels12070643 (PMC13409539; doi:10.3390/gels12070643)
Supplement: Supplementary file 1 [file gels-12-00643-s001.zip › Supplementary Files/Supplementary File S2. Complete list of the 463 publications included in the bibliometric corpus.xlsx.xls]

## Sheet: savedrecs
No.	Authors	Article Title	Source Title	Language	Document Type	ISSN	eISSN	Publication Year	Volume	Issue	DOI	DOI Link	Early Access Date	Number of Pages	WoS Categories	Web of Science Index	Research Areas	IDS Number	UT (Unique WOS ID)	Web of Science Record
1	Jing, J; Feng, YC; Wu, SY; Ye, ZJ; Yang, L; Li, JL; Chen, YY; Yang, F	β-FeOOH/TiO2/cellulose nanocomposite aerogel as a novel heterogeneous photocatalyst for highly efficient photo-Fenton degradation	RSC ADVANCES	English	Article		2046-2069	2023	13	21	10.1039/d3ra00306j	http://dx.doi.org/10.1039/d3ra00306j		8	Chemistry, Multidisciplinary	Science Citation Index Expanded (SCI-EXPANDED)	Chemistry	F6TZ6	WOS:000983662800001	View Full Record in Web of Science
2	Zhu, JL; Chen, SP; Li, K; Fan, YC; Huang, FW; Xu, L; Huang, HD; Li, ZM	Structuring core-shell micro-reactor with binary complexes interface and selective passing surface towards enhancing photo-Fenton degradation	SEPARATION AND PURIFICATION TECHNOLOGY	English	Article	1383-5866	1873-3794	2023	314		10.1016/j.seppur.2023.123560	http://dx.doi.org/10.1016/j.seppur.2023.123560	MAR 2023	10	Engineering, Chemical	Science Citation Index Expanded (SCI-EXPANDED)	Engineering	Q1AB3	WOS:001054901000001	View Full Record in Web of Science
3	Zhu, JL; Wang, ML; Shi, SC; Ren, JX; Huang, HD; Lin, W; Li, ZM	In-situ constructing robust cellulose nanocomposite hydrogel network with well-dispersed dual catalysts for the efficient, stable and recyclable photo-Fenton degradation	CELLULOSE	English	Article	0969-0239	1572-882X	2022	29	3	10.1007/s10570-021-04411-7	http://dx.doi.org/10.1007/s10570-021-04411-7	JAN 2022	14	Materials Science, Paper & Wood; Materials Science, Textiles; Polymer Science	Science Citation Index Expanded (SCI-EXPANDED)	Materials Science; Polymer Science	ZD0FG	WOS:000741277500002	View Full Record in Web of Science
4	Zhou, J; Luo, ZK; Kou, YW; Zhou, X; Li, XD; Zhang, WX; Deng, ZL	Long-chain nanocellulose-based aerogels for water treatment: strategies from fabrication towards modification	CHEMICAL ENGINEERING JOURNAL	English	Review	1385-8947	1873-3212	2025	516		10.1016/j.cej.2025.164203	http://dx.doi.org/10.1016/j.cej.2025.164203	MAY 2025	22	Engineering, Environmental; Engineering, Chemical	Science Citation Index Expanded (SCI-EXPANDED)	Engineering	3KC8O	WOS:001502259900014	View Full Record in Web of Science
5	Amaly, N; Pandey, P; El-Moghazy, AY; Sun, G; Pandey, PK	Cationic microcrystalline cellulose - Montmorillonite composite aerogel for preconcentration of inorganic anions from dairy wastewater	TALANTA	English	Article	0039-9140	1873-3573	2022	242		10.1016/j.talanta.2022.123281	http://dx.doi.org/10.1016/j.talanta.2022.123281	FEB 2022	12	Chemistry, Analytical	Science Citation Index Expanded (SCI-EXPANDED)	Chemistry	ZF0BT	WOS:000759241600001	View Full Record in Web of Science
6	Khumalo, NL; Mohomane, S; Basson, AK; Motaung, TE	FUNCTIONAL CELLULOSE-BASED GELS USED IN WASTEWATER REMEDIATION, WITH A FOCUS ON HEAVY METALS AND DYE REMOVAL: A CRITICAL REVIEW	CELLULOSE CHEMISTRY AND TECHNOLOGY	English	Review	0576-9787		2025	59	5-6	10.35812/CelluloseChemTechnol.2025.59.58	http://dx.doi.org/10.35812/CelluloseChemTechnol.2025.59.58		18	Materials Science, Paper & Wood	Science Citation Index Expanded (SCI-EXPANDED)	Materials Science	6FK2W	WOS:001552058000018	View Full Record in Web of Science
7	Choudhury, RR; Sahoo, SK; Gohil, JM	Potential of bioinspired cellulose nanomaterials and nanocomposite membranes thereof for water treatment and fuel cell applications	CELLULOSE	English	Review	0969-0239	1572-882X	2020	27	12	10.1007/s10570-020-03253-z	http://dx.doi.org/10.1007/s10570-020-03253-z		28	Materials Science, Paper & Wood; Materials Science, Textiles; Polymer Science	Science Citation Index Expanded (SCI-EXPANDED)	Materials Science; Polymer Science	MN0MU	WOS:000550541100002	View Full Record in Web of Science
8	Sohni, S; Abdullah; Bakhsh, EM; Mazhar, F; Ahmad, W; Lamaming, J; Iqbal, A; Nidaullah, H; Sayed, M; Khan, SB	Evaluating catalytic and antibacterial properties of composite hydrogel based on biomimetically synthesized CeO2 nanoparticles anchored onto microcrystalline cellulose/reduced graphene oxide	INTERNATIONAL JOURNAL OF BIOLOGICAL MACROMOLECULES	English	Article	0141-8130	1879-0003	2025	306		10.1016/j.ijbiomac.2025.141749	http://dx.doi.org/10.1016/j.ijbiomac.2025.141749	MAR 2025	16	Biochemistry & Molecular Biology; Chemistry, Applied; Polymer Science	Science Citation Index Expanded (SCI-EXPANDED)	Biochemistry & Molecular Biology; Chemistry; Polymer Science	Z8Z0R	WOS:001441708600001	View Full Record in Web of Science
9	Yao, AR; Wang, YF; Wang, K; Hu, HY; Tian, SY; Ge, YQ; Yang, L; Shang, JJ; Lan, JW; Lin, SJ	Ag/AgCl@NH2-MIL-88B functionalized pH-responsive aerogel for enhanced organic pollutant removal via adsorption and photo-Fenton-like degradation synergy	JOURNAL OF ENVIRONMENTAL CHEMICAL ENGINEERING	English	Article	2213-2929	2213-3437	2025	13	6	10.1016/j.jece.2025.119333	http://dx.doi.org/10.1016/j.jece.2025.119333	SEP 2025	18	Engineering, Environmental; Engineering, Chemical	Science Citation Index Expanded (SCI-EXPANDED)	Engineering	7VM5M	WOS:001580638000012	View Full Record in Web of Science
10	Zeng, XC; Zhu, JF; Zhang, GH; Wu, Z; Lu, JY; Ji, HD	Molecular-level understanding on complexation-adsorption-degradation during the simultaneous removal of aqueous binary pollutants by magnetic composite aerogels	CHEMICAL ENGINEERING JOURNAL	English	Article	1385-8947	1873-3212	2023	468		10.1016/j.cej.2023.143536	http://dx.doi.org/10.1016/j.cej.2023.143536	MAY 2023	16	Engineering, Environmental; Engineering, Chemical	Science Citation Index Expanded (SCI-EXPANDED)	Engineering	I9OO3	WOS:001006003000001	View Full Record in Web of Science
11	Hong, HJ; Ban, G; Kim, HS; Jeong, HS; Park, MS	Fabrication of cylindrical 3D cellulose nanofibril(CNF) aerogel for continuous removal of copper(Cu2+) from wastewater	CHEMOSPHERE	English	Article	0045-6535	1879-1298	2021	278		10.1016/j.chemosphere.2021.130288	http://dx.doi.org/10.1016/j.chemosphere.2021.130288	APR 2021	9	Environmental Sciences	Science Citation Index Expanded (SCI-EXPANDED)	Environmental Sciences & Ecology	SP1ZK	WOS:000659471700063	View Full Record in Web of Science
12	Amaly, N; EL-Moghazy, AY; Nitin, N; Sun, G; Pandey, PK	Synergistic adsorption-photocatalytic degradation of tetracycline by microcrystalline cellulose composite aerogel dopped with montmorillonite hosted methylene blue	CHEMICAL ENGINEERING JOURNAL	English	Article	1385-8947	1873-3212	2022	430		10.1016/j.cej.2021.133077	http://dx.doi.org/10.1016/j.cej.2021.133077	OCT 2021	14	Engineering, Environmental; Engineering, Chemical	Science Citation Index Expanded (SCI-EXPANDED)	Engineering	XN6DH	WOS:000729592800003	View Full Record in Web of Science
13	Sharma, A; Anjana; Rana, H; Goswami, S	A Comprehensive Review on the Heavy Metal Removal for Water Remediation by the Application of Lignocellulosic Biomass-Derived Nanocellulose	JOURNAL OF POLYMERS AND THE ENVIRONMENT	English	Review	1566-2543	1572-8919	2022	30	1	10.1007/s10924-021-02185-4	http://dx.doi.org/10.1007/s10924-021-02185-4	MAY 2021	18	Engineering, Environmental; Polymer Science	Science Citation Index Expanded (SCI-EXPANDED)	Engineering; Polymer Science	YG3HF	WOS:000655884800002	View Full Record in Web of Science
14	Salama, A; Abouzeid, R; Leong, WS; Jeevanandam, J; Samyn, P; Dufresne, A; Bechelany, M; Barhoum, A	Nanocellulose-Based Materials for Water Treatment: Adsorption, Photocatalytic Degradation, Disinfection, Antifouling, and Nanofiltration	NANOMATERIALS	English	Review		2079-4991	2021	11	11	10.3390/nano11113008	http://dx.doi.org/10.3390/nano11113008		43	Chemistry, Multidisciplinary; Nanoscience & Nanotechnology; Materials Science, Multidisciplinary; Physics, Applied	Science Citation Index Expanded (SCI-EXPANDED)	Chemistry; Science & Technology - Other Topics; Materials Science; Physics	XG9WB	WOS:000725094900001	View Full Record in Web of Science
15	Li, JY; Liu, MC; Qiao, M; Wang, F; An, L	Biomass microcrystalline cellulose based solar evaporator with aligned channels for clean water and electricity co-generation	SURFACES AND INTERFACES	English	Article	2468-0230		2024	53		10.1016/j.surfin.2024.105078	http://dx.doi.org/10.1016/j.surfin.2024.105078	SEP 2024	8	Chemistry, Physical; Materials Science, Coatings & Films; Physics, Applied; Physics, Condensed Matter	Science Citation Index Expanded (SCI-EXPANDED)	Chemistry; Materials Science; Physics	G7A0T	WOS:001318110200001	View Full Record in Web of Science
16	Wang, SJ; Zhang, QQ; Wang, ZX; Pu, JW	Facile fabrication of an effective nanocellulose-based aerogel and removal of methylene blue from aqueous system	JOURNAL OF WATER PROCESS ENGINEERING	English	Article	2214-7144		2020	37		10.1016/j.jwpe.2020.101511	http://dx.doi.org/10.1016/j.jwpe.2020.101511		9	Engineering, Environmental; Engineering, Chemical; Water Resources	Science Citation Index Expanded (SCI-EXPANDED)	Engineering; Water Resources	NX2UD	WOS:000575568700002	View Full Record in Web of Science
17	Li, Z; Li, J; Guo, J; Guan, FC; Zhang, X; Yang, Q; Bao, D; Ji, XB; Zhang, YH; Li, MH; He, JH; Xu, Y	Fabrication of multi-network aerogels based on sesbania gum/nanocellulose and its application in oil recovery (from oily wastewater)	INTERNATIONAL JOURNAL OF BIOLOGICAL MACROMOLECULES	English	Article	0141-8130	1879-0003	2025	330		10.1016/j.ijbiomac.2025.148226	http://dx.doi.org/10.1016/j.ijbiomac.2025.148226	OCT 2025	10	Biochemistry & Molecular Biology; Chemistry, Applied; Polymer Science	Science Citation Index Expanded (SCI-EXPANDED)	Biochemistry & Molecular Biology; Chemistry; Polymer Science	8SK8X	WOS:001596230800020	View Full Record in Web of Science
18	Sehaqui, H; Michen, B; Marty, E; Schaufelberger, L; Zimmermann, T	Functional Cellulose Nanofiber Filters with Enhanced Flux for the Removal of Humic Acid by Adsorption	ACS SUSTAINABLE CHEMISTRY & ENGINEERING	English	Article	2168-0485		2016	4	9	10.1021/acssuschemeng.6b00698	http://dx.doi.org/10.1021/acssuschemeng.6b00698		9	Chemistry, Multidisciplinary; Green & Sustainable Science & Technology; Engineering, Chemical	Science Citation Index Expanded (SCI-EXPANDED)	Chemistry; Science & Technology - Other Topics; Engineering	DV1WP	WOS:000382713100013	View Full Record in Web of Science
19	Chen, Y; Nie, ZG; Gao, JK; Wang, JQ; Cai, MM	A novel adsorbent of bentonite modified chitosan-microcrystalline cellulose aerogel prepared by bidirectional regeneration strategy for Pb(II) removal	JOURNAL OF ENVIRONMENTAL CHEMICAL ENGINEERING	English	Article	2213-2929	2213-3437	2021	9	4	10.1016/j.jece.2021.105755	http://dx.doi.org/10.1016/j.jece.2021.105755	JUN 2021	14	Engineering, Environmental; Engineering, Chemical	Science Citation Index Expanded (SCI-EXPANDED)	Engineering	TF0GG	WOS:000670385200001	View Full Record in Web of Science
20	Shi, H; He, Y; Li, YB; Wang, SH; Luo, PY	Mixed-dimensional assembled superhydrophilic graphene-based aerogel with enhanced mass/charge transportation for efficient photoredox catalysis	SEPARATION AND PURIFICATION TECHNOLOGY	English	Article	1383-5866	1873-3794	2020	252		10.1016/j.seppur.2020.117454	http://dx.doi.org/10.1016/j.seppur.2020.117454		11	Engineering, Chemical	Science Citation Index Expanded (SCI-EXPANDED)	Engineering	NI8KH	WOS:000565595500001	View Full Record in Web of Science
21	Dai, HN; Zhang, WL; Lei, WS; Wang, Y; Wei, G	Peptide-Guided TiO2/Graphene Oxide-Cellulose Hybrid Aerogels for Visible-Light Photocatalytic Degradation of Organic Pollutants	MATERIALS	English	Article		1996-1944	2025	18	19	10.3390/ma18194565	http://dx.doi.org/10.3390/ma18194565		15	Chemistry, Physical; Materials Science, Multidisciplinary; Metallurgy & Metallurgical Engineering; Physics, Applied; Physics, Condensed Matter	Science Citation Index Expanded (SCI-EXPANDED)	Chemistry; Materials Science; Metallurgy & Metallurgical Engineering; Physics	8OV8H	WOS:001593791200001	View Full Record in Web of Science
22	Mo, LT; Pang, HW; Tan, Y; Zhang, SF; Li, JZ	3D multi-wall perforated nanocellulose-based polyethylenimine aerogels for ultrahigh efficient and reversible removal of Cu(II) ions from water	CHEMICAL ENGINEERING JOURNAL	English	Article	1385-8947	1873-3212	2019	378		10.1016/j.cej.2019.122157	http://dx.doi.org/10.1016/j.cej.2019.122157		14	Engineering, Environmental; Engineering, Chemical	Science Citation Index Expanded (SCI-EXPANDED)	Engineering	JA3YF	WOS:000487764800086	View Full Record in Web of Science
23	Abdelhamid, HN	Nanocellulose-Based Materials for Water Pollutant Removal: A Review	INTERNATIONAL JOURNAL OF MOLECULAR SCIENCES	English	Review	1661-6596	1422-0067	2024	25	15	10.3390/ijms25158529	http://dx.doi.org/10.3390/ijms25158529		31	Biochemistry & Molecular Biology; Chemistry, Multidisciplinary	Science Citation Index Expanded (SCI-EXPANDED)	Biochemistry & Molecular Biology; Chemistry	C1L1G	WOS:001287036200001	View Full Record in Web of Science
24	Thampan, D; Jena, MK; Hussain, R; Valliammai, M; Hameed, MSA; Sreedharan, SP; Sivagami, K	Challenges and opportunities for implementing resource recovery from sanitary waste streams: insights from India	JOURNAL OF MATERIAL CYCLES AND WASTE MANAGEMENT	English	Review	1438-4957	1611-8227	2025	27	4	10.1007/s10163-025-02271-y	http://dx.doi.org/10.1007/s10163-025-02271-y	JUN 2025	21	Environmental Sciences	Science Citation Index Expanded (SCI-EXPANDED)	Environmental Sciences & Ecology	4HB5S	WOS:001503448300001	View Full Record in Web of Science
25	Qin, Y; Chai, B; Sun, Y; Zhang, XH; Fan, GZ; Song, GS	Amino-functionalized cellulose composite for efficient simultaneous adsorption of tetracycline and copper ions: Performance, mechanism and DFT study	CARBOHYDRATE POLYMERS	English	Article	0144-8617	1879-1344	2024	332		10.1016/j.carbpol.2024.121935	http://dx.doi.org/10.1016/j.carbpol.2024.121935	FEB 2024	15	Chemistry, Applied; Chemistry, Organic; Polymer Science	Science Citation Index Expanded (SCI-EXPANDED)	Chemistry; Polymer Science	MA5I7	WOS:001190910200001	View Full Record in Web of Science
26	Maatar, W; Boufi, S	Microporous cationic nanofibrillar cellulose aerogel as promising adsorbent of acid dyes	CELLULOSE	English	Article	0969-0239	1572-882X	2017	24	2	10.1007/s10570-016-1162-0	http://dx.doi.org/10.1007/s10570-016-1162-0		15	Materials Science, Paper & Wood; Materials Science, Textiles; Polymer Science	Science Citation Index Expanded (SCI-EXPANDED)	Materials Science; Polymer Science	EK8AE	WOS:000394145500040	View Full Record in Web of Science
27	Zhang, S; Pan, YQ; Fan, Q; Wang, W; Lin, RZ	Freeze-dried cellulose-based aerogel with unidirectional pore structure for anionic dyes and oils adsorption	CHEMICAL ENGINEERING JOURNAL	English	Article	1385-8947	1873-3212	2025	505		10.1016/j.cej.2025.159287	http://dx.doi.org/10.1016/j.cej.2025.159287	JAN 2025	14	Engineering, Environmental; Engineering, Chemical	Science Citation Index Expanded (SCI-EXPANDED)	Engineering	S6N8G	WOS:001399374000001	View Full Record in Web of Science
28	Sharma, K; Choudhary, P; Majeed, A; Guleria, S; Kumar, M; Rana, AK; Rajauria, G	Cellulose based membranes, hydrogels and aerogels for water treatment application	INDUSTRIAL CROPS AND PRODUCTS	English	Article	0926-6690	1872-633X	2025	225		10.1016/j.indcrop.2025.120474	http://dx.doi.org/10.1016/j.indcrop.2025.120474	JAN 2025	30	Agricultural Engineering; Agronomy	Science Citation Index Expanded (SCI-EXPANDED)	Agriculture	T1K4Q	WOS:001402681800001	View Full Record in Web of Science
29	Yu, H; Oh, S; Han, Y; Lee, S; Jeong, HS; Hong, HJ	Modified cellulose nanofibril aerogel: Tunable catalyst support for treatment of 4-Nitrophenol from wastewater	CHEMOSPHERE	English	Article	0045-6535	1879-1298	2021	285		10.1016/j.chemosphere.2021.131448	http://dx.doi.org/10.1016/j.chemosphere.2021.131448	JUL 2021	8	Environmental Sciences	Science Citation Index Expanded (SCI-EXPANDED)	Environmental Sciences & Ecology	WB6LR	WOS:000703682100008	View Full Record in Web of Science
30	Li, JY; Liu, MC; Luo, WW; Xing, GY; Yang, WZ; Sun, HX; Jiao, R; Zhang, JP; Li, A	3D Tea-Residue Microcrystalline Cellulose Aerogel with Aligned Channels for Solar-Driven Interfacial Evaporation Co-generation	ACS APPLIED MATERIALS & INTERFACES	English	Article	1944-8244	1944-8252	2023	15	44	10.1021/acsami.3c12170	http://dx.doi.org/10.1021/acsami.3c12170	OCT 2023	10	Nanoscience & Nanotechnology; Materials Science, Multidisciplinary	Science Citation Index Expanded (SCI-EXPANDED)	Science & Technology - Other Topics; Materials Science	Y0FW8	WOS:001096829700001	View Full Record in Web of Science
31	Xu, YH; Han, YY; Li, HY; Yang, J; Fu, BQ; Zhao, HF; Sha, LZ; Yuan, TZ	Fabrication of superhydrophobic CNF/PVA composite aerogel for oil/water separation	DIGEST JOURNAL OF NANOMATERIALS AND BIOSTRUCTURES	English	Article	1842-3582		2025	20	4	10.15251/DJNB.2025.204.1297	http://dx.doi.org/10.15251/DJNB.2025.204.1297		14	Nanoscience & Nanotechnology; Materials Science, Multidisciplinary	Science Citation Index Expanded (SCI-EXPANDED)	Science & Technology - Other Topics; Materials Science	9UB8F	WOS:001615046700001	View Full Record in Web of Science
32	Gui, JJ; Chen, YX; Wang, W; Yu, D	Preparation of rGO @SA/CNF-doped copper composite aerogels and their solar-driven interfacial evaporation properties in water purification	JOURNAL OF MATERIALS SCIENCE	English	Article	0022-2461	1573-4803	2024	59	13	10.1007/s10853-024-09484-w	http://dx.doi.org/10.1007/s10853-024-09484-w		12	Materials Science, Multidisciplinary	Science Citation Index Expanded (SCI-EXPANDED)	Materials Science	XX9J9	WOS:001265093200002	View Full Record in Web of Science
33	Jiao, CL; Liu, D; Wei, NA; Gao, JN; Fu, F; Liu, T; Wang, J	Efficient Congo Red Removal Using Porous Cellulose/Gelatin/Sepiolite Gel Beads: Assembly, Characterization, and Adsorption Mechanism	POLYMERS	English	Article		2073-4360	2021	13	22	10.3390/polym13223890	http://dx.doi.org/10.3390/polym13223890		15	Polymer Science	Science Citation Index Expanded (SCI-EXPANDED)	Polymer Science	XF5AF	WOS:000724082000001	View Full Record in Web of Science
34	Hu, XD; Zhang, TY; Yang, B; Hao, M; Chen, ZJ; Wei, Y; Liu, YB; Wang, XX; Yao, JB	Water-resistant nanocellulose/gelatin biomass aerogel for anionic/cationic dye adsorption	SEPARATION AND PURIFICATION TECHNOLOGY	English	Article	1383-5866	1873-3794	2024	330		10.1016/j.seppur.2023.125367	http://dx.doi.org/10.1016/j.seppur.2023.125367	NOV 2023	10	Engineering, Chemical	Science Citation Index Expanded (SCI-EXPANDED)	Engineering	Z2BP9	WOS:001110187500001	View Full Record in Web of Science
35	Paul, J; Ahankari, SS	Nanocellulose-based aerogels for water purification: A review	CARBOHYDRATE POLYMERS	English	Review	0144-8617	1879-1344	2023	309		10.1016/j.carbpol.2023.120677	http://dx.doi.org/10.1016/j.carbpol.2023.120677	FEB 2023	36	Chemistry, Applied; Chemistry, Organic; Polymer Science	Science Citation Index Expanded (SCI-EXPANDED)	Chemistry; Polymer Science	9G6HL	WOS:000938251300001	View Full Record in Web of Science
36	Shen, Y; Li, L; Xiao, KJ; Xi, JY	Constructing Three-Dimensional Hierarchical Architectures by Integrating Carbon Nanofibers into Graphite Felts for Water Purification	ACS SUSTAINABLE CHEMISTRY & ENGINEERING	English	Article	2168-0485		2016	4	4	10.1021/acssuschemeng.6b00030	http://dx.doi.org/10.1021/acssuschemeng.6b00030		8	Chemistry, Multidisciplinary; Green & Sustainable Science & Technology; Engineering, Chemical	Science Citation Index Expanded (SCI-EXPANDED)	Chemistry; Science & Technology - Other Topics; Engineering	DI5QV	WOS:000373554600056	View Full Record in Web of Science
37	Liu, FF; Jamal, R; Abdiryim, T; Liu, X	Polydopamine-based polysaccharide materials for water treatment	CELLULOSE	English	Review	0969-0239	1572-882X	2022	29	15	10.1007/s10570-022-04787-0	http://dx.doi.org/10.1007/s10570-022-04787-0	AUG 2022	40	Materials Science, Paper & Wood; Materials Science, Textiles; Polymer Science	Science Citation Index Expanded (SCI-EXPANDED)	Materials Science; Polymer Science	4L1UL	WOS:000840004100001	View Full Record in Web of Science
38	Rafieian, F; Hosseini, M; Jonoobi, M; Yu, QL	Development of hydrophobic nanocellulose-based aerogel via chemical vapor deposition for oil separation for water treatment	CELLULOSE	English	Article	0969-0239	1572-882X	2018	25	8	10.1007/s10570-018-1867-3	http://dx.doi.org/10.1007/s10570-018-1867-3		16	Materials Science, Paper & Wood; Materials Science, Textiles; Polymer Science	Science Citation Index Expanded (SCI-EXPANDED)	Materials Science; Polymer Science	GM6KJ	WOS:000438276000030	View Full Record in Web of Science
39	Gui, JJ; Chen, YX; Yu, D; Wang, W	Novel Nanocellulose-Based Self-Floating and Salt-Collectible Evaporator Prepared by a 3D Template Method Applied for Multiscenario Water Evaporation	ACS SUSTAINABLE CHEMISTRY & ENGINEERING	English	Article	2168-0485		2024	12	36	10.1021/acssuschemeng.4c06043	http://dx.doi.org/10.1021/acssuschemeng.4c06043	AUG 2024	12	Chemistry, Multidisciplinary; Green & Sustainable Science & Technology; Engineering, Chemical	Science Citation Index Expanded (SCI-EXPANDED)	Chemistry; Science & Technology - Other Topics; Engineering	F2U9B	WOS:001300212500001	View Full Record in Web of Science
40	Zhang, TJ; Xiao, SY; Fan, KH; He, H; Qin, ZY	Preparation and adsorption properties of green cellulose-based composite aerogel with selective adsorption of methylene blue	POLYMER	English	Article	0032-3861	1873-2291	2022	258		10.1016/j.polymer.2022.125320	http://dx.doi.org/10.1016/j.polymer.2022.125320	SEP 2022	13	Polymer Science	Science Citation Index Expanded (SCI-EXPANDED)	Polymer Science	4Z4EF	WOS:000862163500006	View Full Record in Web of Science
41	An, CC; Zhang, M; Xiao, ZH; Yang, QF; Feng, LJ; Li, SY; Shi, MH	Lignocellulose/chitosan hybrid aerogel composited with fluorescence molecular probe for simultaneous adsorption and detection of heavy metal pollutants	JOURNAL OF ENVIRONMENTAL CHEMICAL ENGINEERING	English	Article	2213-2929	2213-3437	2023	11	6	10.1016/j.jece.2023.111205	http://dx.doi.org/10.1016/j.jece.2023.111205	OCT 2023	13	Engineering, Environmental; Engineering, Chemical	Science Citation Index Expanded (SCI-EXPANDED)	Engineering	Z2KV2	WOS:001110426800001	View Full Record in Web of Science
42	Nie, J; Li, CY; Jin, ZY; Hu, WT; Wang, JH; Huang, T; Wang, Y	Fabrication of MCC/Cu2O/GO composite foam with high photocatalytic degradation ability toward methylene blue	CARBOHYDRATE POLYMERS	English	Article	0144-8617	1879-1344	2019	223		10.1016/j.carbpol.2019.115101	http://dx.doi.org/10.1016/j.carbpol.2019.115101		11	Chemistry, Applied; Chemistry, Organic; Polymer Science	Science Citation Index Expanded (SCI-EXPANDED)	Chemistry; Polymer Science	IR6TC	WOS:000481570700026	View Full Record in Web of Science
43	Kim, Y; Bang, J; Kim, J; Choi, JH; Hwang, SW; Yeo, H; Choi, IG; Jin, HJ; Kwak, HW	Cationic surface-modified regenerated nanocellulose hydrogel for efficient Cr(VI) remediation	CARBOHYDRATE POLYMERS	English	Article	0144-8617	1879-1344	2022	278		10.1016/j.carbpol.2021.118930	http://dx.doi.org/10.1016/j.carbpol.2021.118930		13	Chemistry, Applied; Chemistry, Organic; Polymer Science	Science Citation Index Expanded (SCI-EXPANDED)	Chemistry; Polymer Science	ZH4IB	WOS:000760902900005	View Full Record in Web of Science
44	Cheng, WK; Ling, J; Tang, SY; Manickam, S; Chen, BH; Hoo, D; Tan, KW	Nanocellulose aerogels for antibiotic removal: Sustainable adsorbents with enhanced performance and regeneration potential	INTERNATIONAL JOURNAL OF BIOLOGICAL MACROMOLECULES	English	Article	0141-8130	1879-0003	2025	321		10.1016/j.ijbiomac.2025.146332	http://dx.doi.org/10.1016/j.ijbiomac.2025.146332	JUL 2025	9	Biochemistry & Molecular Biology; Chemistry, Applied; Polymer Science	Science Citation Index Expanded (SCI-EXPANDED)	Biochemistry & Molecular Biology; Chemistry; Polymer Science	5UY7J	WOS:001544951600003	View Full Record in Web of Science
45	Kwon, S; Han, JS; Kim, S; Oh, K	All-cellulose-based solar evaporators with improved wet mechanical integrity via mercerization	CARBOHYDRATE POLYMERS	English	Article	0144-8617	1879-1344	2025	370		10.1016/j.carbpol.2025.124470	http://dx.doi.org/10.1016/j.carbpol.2025.124470	SEP 2025	12	Chemistry, Applied; Chemistry, Organic; Polymer Science	Science Citation Index Expanded (SCI-EXPANDED)	Chemistry; Polymer Science	8EN8E	WOS:001586782900003	View Full Record in Web of Science
46	He, MT; Alam, MK; Liu, HJ; Zheng, MR; Zhao, JQ; Wang, LM; Liu, L; Qin, XH; Yu, JY	Textile waste derived cellulose based composite aerogel for efficient solar steam generation	COMPOSITES COMMUNICATIONS	English	Article	2452-2139		2021	28		10.1016/j.coco.2021.100936	http://dx.doi.org/10.1016/j.coco.2021.100936	SEP 2021	6	Materials Science, Composites	Science Citation Index Expanded (SCI-EXPANDED)	Materials Science	UZ4AN	WOS:000702149600008	View Full Record in Web of Science
47	Ding, CL; Zhao, HH; Zhu, X; Liu, XL	Preparation of Cotton Linters' Aerogel-Based C/NiFe2O4 Photocatalyst for Efficient Degradation of Methylene Blue	NANOMATERIALS	English	Article		2079-4991	2022	12	12	10.3390/nano12122021	http://dx.doi.org/10.3390/nano12122021		14	Chemistry, Multidisciplinary; Nanoscience & Nanotechnology; Materials Science, Multidisciplinary; Physics, Applied	Science Citation Index Expanded (SCI-EXPANDED)	Chemistry; Science & Technology - Other Topics; Materials Science; Physics	2L9YF	WOS:000817368000001	View Full Record in Web of Science
48	Guo, JW; Zhou, S; Ma, X; He, SC; Chen, D; Xie, F; Wang, C; Yang, H; Li, WJ	Regenerated cellulose/polyethyleneimine composite aerogel for efficient and selective adsorption of anionic dyes	SEPARATION AND PURIFICATION TECHNOLOGY	English	Article	1383-5866	1873-3794	2024	330		10.1016/j.seppur.2023.125480	http://dx.doi.org/10.1016/j.seppur.2023.125480	NOV 2023	14	Engineering, Chemical	Science Citation Index Expanded (SCI-EXPANDED)	Engineering	IH9C5	WOS:001165543900001	View Full Record in Web of Science
49	Marchiori, L; Santos, LS; Schuler, T; Bernardes, JC; Mattos, BO; Onishi, BSD; Bortoletto-Santos, R; Rodrigues, UP; Domeneguetti, RR; Ullah, S; Rambo, CR; Ferreira-Neto, EP; Ribeiro, SJL	Effect of drying methods on the structure and properties of bacterial nanocellulose/MoS2 hybrid gel membranes and sphere-like particles for enhanced adsorption and photocatalytic applications	JOURNAL OF SOL-GEL SCIENCE AND TECHNOLOGY	English	Article	0928-0707	1573-4846	2024	110	3	10.1007/s10971-024-06380-2	http://dx.doi.org/10.1007/s10971-024-06380-2	MAY 2024	19	Materials Science, Ceramics	Science Citation Index Expanded (SCI-EXPANDED)	Materials Science	WV0I1	WOS:001216155200005	View Full Record in Web of Science
50	Yang, JJ; Han, XS; Yang, WS; Hu, JP; Zhang, CM; Liu, KM; Jiang, SH	Nanocellulose-based composite aerogels toward the environmental protection: Preparation, modification and applications	ENVIRONMENTAL RESEARCH	English	Review	0013-9351	1096-0953	2023	236		10.1016/j.envres.2023.116736	http://dx.doi.org/10.1016/j.envres.2023.116736	AUG 2023	30	Environmental Sciences; Public, Environmental & Occupational Health	Science Citation Index Expanded (SCI-EXPANDED)	Environmental Sciences & Ecology; Public, Environmental & Occupational Health	P6KA6	WOS:001051733300001	View Full Record in Web of Science
51	Wang, JM; Li, XX; Cheng, QY; Lv, FZ; Chang, CY; Zhang, LN	Construction of β-FeOOH@tunicate cellulose nanocomposite hydrogels and their highly efficient photocatalytic properties	CARBOHYDRATE POLYMERS	English	Article	0144-8617	1879-1344	2020	229		10.1016/j.carbpol.2019.115470	http://dx.doi.org/10.1016/j.carbpol.2019.115470		9	Chemistry, Applied; Chemistry, Organic; Polymer Science	Science Citation Index Expanded (SCI-EXPANDED)	Chemistry; Polymer Science	JU6PO	WOS:000501796600032	View Full Record in Web of Science
52	Saeed, RMY; Bano, Z; Sun, JZ; Wang, FY; Ullah, N; Wang, QQ	CuS-functionalized cellulose based aerogel as biocatalyst for removal of organic dye	JOURNAL OF APPLIED POLYMER SCIENCE	English	Article	0021-8995	1097-4628	2019	136	15	10.1002/app.47404	http://dx.doi.org/10.1002/app.47404		10	Polymer Science	Science Citation Index Expanded (SCI-EXPANDED)	Polymer Science	HK9PF	WOS:000458323000029	View Full Record in Web of Science
53	Yu, KJ; Yang, LN; Zhang, SY; Zhang, N	Nanocellulose-based aerogels for the adsorption and removal of heavy-metal ions from wastewater: A review	MATERIALS TODAY COMMUNICATIONS	English	Review		2352-4928	2025	43		10.1016/j.mtcomm.2025.111744	http://dx.doi.org/10.1016/j.mtcomm.2025.111744	JAN 2025	18	Materials Science, Multidisciplinary	Science Citation Index Expanded (SCI-EXPANDED)	Materials Science	X0O0H	WOS:001422438400001	View Full Record in Web of Science
54	Zheng, ALT; Sabidi, S; Ohno, T; Maeda, T; Andou, Y	Cu2O/TiO2 decorated on cellulose nanofiber/reduced graphene hydrogel for enhanced photocatalytic activity and its antibacterial applications	CHEMOSPHERE	English	Article	0045-6535	1879-1298	2022	286		10.1016/j.chemosphere.2021.131731	http://dx.doi.org/10.1016/j.chemosphere.2021.131731	AUG 2021	16	Environmental Sciences	Science Citation Index Expanded (SCI-EXPANDED)	Environmental Sciences & Ecology	WD0BR	WOS:000704613900003	View Full Record in Web of Science
55	Zhang, YH; Liu, F; Zhong, L; Dong, ZJ; Chen, CC; Xu, ZY	Reusable and environmentally friendly cellulose nanofiber/titanium dioxide/chitosan aerogel photocatalyst for efficient degradation of tetracycline	APPLIED SURFACE SCIENCE	English	Article	0169-4332	1873-5584	2023	641		10.1016/j.apsusc.2023.158425	http://dx.doi.org/10.1016/j.apsusc.2023.158425	SEP 2023	13	Chemistry, Physical; Materials Science, Coatings & Films; Physics, Applied; Physics, Condensed Matter	Science Citation Index Expanded (SCI-EXPANDED)	Chemistry; Materials Science; Physics	T2OL5	WOS:001076427200001	View Full Record in Web of Science
56	Prasad, C; Oh, SH; Min, DJ; Lee, SW; Nam, YR; Subbaiah, MV; Wen, JC; Bae, JH; Choi, HY	Nanoporous and biocompatible TEMPO-oxidized cellulose Nanofibrils/ Sodium Alginate/Polyvinyl alcohol (CNF/SA/PVA) aerogel with potential applications in hydrophobic organic contaminants removal and cytotoxicity tests	MATERIALS SCIENCE AND ENGINEERING B-ADVANCED FUNCTIONAL SOLID-STATE MATERIALS	English	Article	0921-5107	1873-4944	2025	322		10.1016/j.mseb.2025.118583	http://dx.doi.org/10.1016/j.mseb.2025.118583	JUL 2025	13	Materials Science, Multidisciplinary; Physics, Condensed Matter	Science Citation Index Expanded (SCI-EXPANDED)	Materials Science; Physics	4XZ8M	WOS:001529356700001	View Full Record in Web of Science
57	da Silva, TCA; Marchiori, L; Mattos, BO; Ullah, S; Barud, HD; Domeneguetti, RR; Rojas-Mantilla, HD; Zanoni, MVB; Rodrigues, UP; Ferreira-Neto, EP; Ribeiro, SJL	Designing Highly Photoactive Hybrid Aerogels for In-Flow Photocatalytic Contaminant Removal Using Silica-Coated Bacterial Nanocellulose Supports	ACS APPLIED MATERIALS & INTERFACES	English	Article	1944-8244	1944-8252	2023	15	19	10.1021/acsami.3c02008	http://dx.doi.org/10.1021/acsami.3c02008	MAY 2023	14	Nanoscience & Nanotechnology; Materials Science, Multidisciplinary	Science Citation Index Expanded (SCI-EXPANDED)	Science & Technology - Other Topics; Materials Science	I8XC4	WOS:000986521800001	View Full Record in Web of Science
58	Li, J; Ning, YP; Liu, XY; Ren, XS; Liu, WB	Preparation of enhanced visible light-responsive photocatalytic paper containing Ag/N-TiO2 aerogel for detoxification of environmental pollutants	CELLULOSE	English	Article	0969-0239	1572-882X	2024	31	3	10.1007/s10570-023-05669-9	http://dx.doi.org/10.1007/s10570-023-05669-9	JAN 2024	15	Materials Science, Paper & Wood; Materials Science, Textiles; Polymer Science	Science Citation Index Expanded (SCI-EXPANDED)	Materials Science; Polymer Science	HX7W2	WOS:001136057300005	View Full Record in Web of Science
59	Huo, MX; Jin, YL; Sun, ZF; Ren, F; Pei, L; Ren, PG	Facile synthesis of chitosan-based acid-resistant composite films for efficient selective adsorption properties towards anionic dyes	CARBOHYDRATE POLYMERS	English	Article	0144-8617	1879-1344	2021	254		10.1016/j.carbpol.2020.117473	http://dx.doi.org/10.1016/j.carbpol.2020.117473		11	Chemistry, Applied; Chemistry, Organic; Polymer Science	Science Citation Index Expanded (SCI-EXPANDED)	Chemistry; Polymer Science	PN6WT	WOS:000604618000007	View Full Record in Web of Science
60	Ma, ZX; Zhou, PW; Zhang, LP; Zhong, Y; Sui, XF; Wang, BJ; Ma, YM; Feng, XL; Xu, H; Mao, ZP	A recyclable 3D g-C3N4 based nanocellulose aerogel composite for photodegradation of organic pollutants	CELLULOSE	English	Article	0969-0239	1572-882X	2021	28	6	10.1007/s10570-021-03748-3	http://dx.doi.org/10.1007/s10570-021-03748-3	FEB 2021	17	Materials Science, Paper & Wood; Materials Science, Textiles; Polymer Science	Science Citation Index Expanded (SCI-EXPANDED)	Materials Science; Polymer Science	RL3NN	WOS:000619419700003	View Full Record in Web of Science
61	Zhang, QL; Cheng, YL; Fang, CQ; Shi, JY; Chen, J; Han, HZ	Novel and multifunctional adsorbent fabricated by Zeolitic imidazolate framworks-8 and waste cigarette filters for wastewater treatment: Effective adsorption and photocatalysis	JOURNAL OF SOLID STATE CHEMISTRY	English	Article	0022-4596	1095-726X	2021	299		10.1016/j.jssc.2021.122190	http://dx.doi.org/10.1016/j.jssc.2021.122190	APR 2021	8	Chemistry, Inorganic & Nuclear; Chemistry, Physical	Science Citation Index Expanded (SCI-EXPANDED)	Chemistry	RY3CE	WOS:000647792400038	View Full Record in Web of Science
62	Sarvalkar, PD; Vhatkar, RS; Sharma, KKK	Cellulose Nanofiber-Reinforced γ-AlOOH Aerogels for Enhanced Removal of Environmental Pollutants	LANGMUIR	English	Article	0743-7463	1520-5827	2025	41	5	10.1021/acs.langmuir.4c04613	http://dx.doi.org/10.1021/acs.langmuir.4c04613	JAN 2025	15	Chemistry, Multidisciplinary; Chemistry, Physical; Materials Science, Multidisciplinary	Science Citation Index Expanded (SCI-EXPANDED)	Chemistry; Materials Science	W4E5N	WOS:001409021400001	View Full Record in Web of Science
63	Wang, ZG; Song, L; Wang, YQ; Zhang, XF; Yao, JF	Construction of a hybrid graphene oxide/nanofibrillated cellulose aerogel used for the efficient removal of methylene blue and tetracycline	JOURNAL OF PHYSICS AND CHEMISTRY OF SOLIDS	English	Article	0022-3697	1879-2553	2021	150		10.1016/j.jpcs.2020.109839	http://dx.doi.org/10.1016/j.jpcs.2020.109839	JAN 2021	6	Chemistry, Multidisciplinary; Physics, Condensed Matter	Science Citation Index Expanded (SCI-EXPANDED)	Chemistry; Physics	PP1DE	WOS:000605608400014	View Full Record in Web of Science
64	Wu, YH; Ren, WJ; Li, YW; Gao, JK; Yang, XG; Yao, JM	Zeolitic Imidazolate Framework-67@Cellulose aerogel for rapid and efficient degradation of organic pollutants	JOURNAL OF SOLID STATE CHEMISTRY	English	Article	0022-4596	1095-726X	2020	291		10.1016/j.jssc.2020.121621	http://dx.doi.org/10.1016/j.jssc.2020.121621		6	Chemistry, Inorganic & Nuclear; Chemistry, Physical	Science Citation Index Expanded (SCI-EXPANDED)	Chemistry	NV9ZA	WOS:000574668600020	View Full Record in Web of Science
65	Chhajed, M; Verma, C; Maji, PK	Recent advances in hydrophobic nanocellulose aerogels for oil spill applications: A review	MARINE POLLUTION BULLETIN	English	Review	0025-326X	1879-3363	2024	199		10.1016/j.marpolbul.2024.116024	http://dx.doi.org/10.1016/j.marpolbul.2024.116024	JAN 2024	22	Environmental Sciences; Marine & Freshwater Biology	Science Citation Index Expanded (SCI-EXPANDED)	Environmental Sciences & Ecology; Marine & Freshwater Biology	ID0V0	WOS:001164278800001	View Full Record in Web of Science
66	Huang, WT; Tao, YH; Li, Y; Luo, T; Tang, YJ	Tannic acid-assisted construction of ZIF-8/cellulose nanofiber composite aerogels for efficient oil adsorption and oil/water separation	CARBOHYDRATE POLYMERS	English	Article	0144-8617	1879-1344	2025	369		10.1016/j.carbpol.2025.124283	http://dx.doi.org/10.1016/j.carbpol.2025.124283	AUG 2025	13	Chemistry, Applied; Chemistry, Organic; Polymer Science	Science Citation Index Expanded (SCI-EXPANDED)	Chemistry; Polymer Science	6TW4R	WOS:001561899300001	View Full Record in Web of Science
67	Hu, BW; Shu, D; Zhou, YD; Fan, LL; Bai, ZB; Ye, DZ; Xu, J	Cellulose nanofiber-based aerogel with Janus wettability for superior evaporation performance and synergistic photocatalytic activities	CARBOHYDRATE POLYMERS	English	Article	0144-8617	1879-1344	2025	368		10.1016/j.carbpol.2025.124166	http://dx.doi.org/10.1016/j.carbpol.2025.124166	AUG 2025	13	Chemistry, Applied; Chemistry, Organic; Polymer Science	Science Citation Index Expanded (SCI-EXPANDED)	Chemistry; Polymer Science	5VD7E	WOS:001545083900001	View Full Record in Web of Science
68	Wang, XY; Xie, PB; He, L; Liang, YW; Zhang, L; Miao, YY; Liu, ZB	Ultralight, Mechanically Enhanced, and Thermally Improved Graphene-Cellulose-Polyethyleneimine Aerogels for the Adsorption of Anionic and Cationic Dyes	NANOMATERIALS	English	Article		2079-4991	2022	12	10	10.3390/nano12101727	http://dx.doi.org/10.3390/nano12101727		18	Chemistry, Multidisciplinary; Nanoscience & Nanotechnology; Materials Science, Multidisciplinary; Physics, Applied	Science Citation Index Expanded (SCI-EXPANDED)	Chemistry; Science & Technology - Other Topics; Materials Science; Physics	1O5JK	WOS:000801368200001	View Full Record in Web of Science
69	Ly, PH; Nguyen, VT; Pham, LH; Thuy, NTN; Hoang, D	High-performance bio-aerogel from Nipa Palm cellulose: Physico-chemical properties, soil-degradable behavior, methylene blue and tetracycline adsorption	JOURNAL OF WATER PROCESS ENGINEERING	English	Article	2214-7144		2025	79		10.1016/j.jwpe.2025.108900	http://dx.doi.org/10.1016/j.jwpe.2025.108900	OCT 2025	15	Engineering, Environmental; Engineering, Chemical; Water Resources	Science Citation Index Expanded (SCI-EXPANDED)	Engineering; Water Resources	8ZO1A	WOS:001601074500001	View Full Record in Web of Science
70	Hu, YG; Ju, SW; Luo, J; Pan, H	Facile preparation of cellulose nanofiber/ZSM-5 zeolite/polyethyleneimine aerogel for selective adsorption of Cu 2+in wastewater	JOURNAL OF SOLID STATE CHEMISTRY	English	Article	0022-4596	1095-726X	2024	337		10.1016/j.jssc.2024.124751	http://dx.doi.org/10.1016/j.jssc.2024.124751	MAY 2024	12	Chemistry, Inorganic & Nuclear; Chemistry, Physical	Science Citation Index Expanded (SCI-EXPANDED)	Chemistry	UI0R9	WOS:001247315700001	View Full Record in Web of Science
71	Wu, YH; Li, YW; Zhao, T; Wang, X; Isaeva, VI; Kustov, LM; Yao, JM; Gao, JK	Bimetal-organic framework-derived nanotube@cellulose aerogels for peroxymonosulfate (PMS) activation	CARBOHYDRATE POLYMERS	English	Article	0144-8617	1879-1344	2022	296		10.1016/j.carbpol.2022.119969	http://dx.doi.org/10.1016/j.carbpol.2022.119969	AUG 2022	9	Chemistry, Applied; Chemistry, Organic; Polymer Science	Science Citation Index Expanded (SCI-EXPANDED)	Chemistry; Polymer Science	4W1VT	WOS:000859955100007	View Full Record in Web of Science
72	Bandi, R; Dadigala, R; Han, SY; Van Hai, L; Kwon, GJ; Lee, SH	Dicarboxylate cellulose nanofibrils-supported silver nanoparticles as a novel, green, efficient and recyclable catalyst for 4-nitrophenol and dyes reduction	INTERNATIONAL JOURNAL OF BIOLOGICAL MACROMOLECULES	English	Article	0141-8130	1879-0003	2024	280		10.1016/j.ijbiomac.2024.136023	http://dx.doi.org/10.1016/j.ijbiomac.2024.136023	SEP 2024	13	Biochemistry & Molecular Biology; Chemistry, Applied; Polymer Science	Science Citation Index Expanded (SCI-EXPANDED)	Biochemistry & Molecular Biology; Chemistry; Polymer Science	I0T7A	WOS:001327473200001	View Full Record in Web of Science
73	Kettunen, M; Silvennoinen, RJ; Houbenov, N; Nykänen, A; Ruokolainen, J; Sainio, J; Pore, V; Kemell, M; Ankerfors, M; Lindström, T; Ritala, M; Ras, RHA; Ikkala, O	Photoswitchable Superabsorbency Based on Nanocellulose Aerogels	ADVANCED FUNCTIONAL MATERIALS	English	Article	1616-301X	1616-3028	2011	21	3	10.1002/adfm.201001431	http://dx.doi.org/10.1002/adfm.201001431		8	Chemistry, Multidisciplinary; Chemistry, Physical; Nanoscience & Nanotechnology; Materials Science, Multidisciplinary; Physics, Applied; Physics, Condensed Matter	Science Citation Index Expanded (SCI-EXPANDED)	Chemistry; Science & Technology - Other Topics; Materials Science; Physics	717LJ	WOS:000287045100013	View Full Record in Web of Science
74	Varamesh, A; Abraham, BD; Wang, H; Berton, P; Zhao, H; Gourlay, K; Minhas, G; Lu, QY; Bryant, SL; Hu, JG	Multifunctional fully biobased aerogels for water remediation: Applications for dye and heavy metal adsorption and oil/water separation	JOURNAL OF HAZARDOUS MATERIALS	English	Article	0304-3894	1873-3336	2023	457		10.1016/j.jhazmat.2023.131824	http://dx.doi.org/10.1016/j.jhazmat.2023.131824	JUN 2023	18	Engineering, Environmental; Environmental Sciences	Science Citation Index Expanded (SCI-EXPANDED)	Engineering; Environmental Sciences & Ecology	L6UJ9	WOS:001024589700001	View Full Record in Web of Science
75	Tang, Q; Qiu, CP; Zhang, Y; Zhang, XF; Yuan, ZH; Tan, HL; Wang, L; de Hoop, CF; Qi, JQ; Huang, XY	Effective Adsorption of Diclofenac Sodium from Wastewater by Nanocellulose/Alum/Chitosan/Polyethyleneimine Biohybrid Aerogel Beads Adsorbent	JOURNAL OF POLYMERS AND THE ENVIRONMENT	English	Article	1566-2543	1572-8919	2023	31	3	10.1007/s10924-022-02664-2	http://dx.doi.org/10.1007/s10924-022-02664-2	NOV 2022	15	Engineering, Environmental; Polymer Science	Science Citation Index Expanded (SCI-EXPANDED)	Engineering; Polymer Science	9C2UN	WOS:000884628000001	View Full Record in Web of Science
76	Wang, ZG; Zhang, XF; Shu, L; Yao, JF	Copper sulfide integrated functional cellulose hydrogel for efficient solar water purification	CARBOHYDRATE POLYMERS	English	Article	0144-8617	1879-1344	2023	319		10.1016/j.carbpol.2023.121161	http://dx.doi.org/10.1016/j.carbpol.2023.121161	JUL 2023	8	Chemistry, Applied; Chemistry, Organic; Polymer Science	Science Citation Index Expanded (SCI-EXPANDED)	Chemistry; Polymer Science	Q1EM1	WOS:001055017100001	View Full Record in Web of Science
77	Tian, GD; Duan, C; Che, SS; Li, Y; Yang, K; Guo, JY; Zhou, YX; Wen, YJ; Ni, YH	Bi-layered cellulose-based aerogel with photothermal and photocatalytic dual functions for integrated solar-driven desalination and Cr(VI) reduction	CHEMICAL ENGINEERING JOURNAL	English	Article	1385-8947	1873-3212	2025	519		10.1016/j.cej.2025.165638	http://dx.doi.org/10.1016/j.cej.2025.165638	JUL 2025	12	Engineering, Environmental; Engineering, Chemical	Science Citation Index Expanded (SCI-EXPANDED)	Engineering	5BK5W	WOS:001531675700005	View Full Record in Web of Science
78	He, SC; Li, JT; Cao, XD; Xie, F; Yang, H; Wang, C; Bittencourt, C; Li, WJ	Regenerated cellulose/chitosan composite aerogel with highly efficient adsorption for anionic dyes	INTERNATIONAL JOURNAL OF BIOLOGICAL MACROMOLECULES	English	Article	0141-8130	1879-0003	2023	244		10.1016/j.ijbiomac.2023.125067	http://dx.doi.org/10.1016/j.ijbiomac.2023.125067	JUN 2023	13	Biochemistry & Molecular Biology; Chemistry, Applied; Polymer Science	Science Citation Index Expanded (SCI-EXPANDED)	Biochemistry & Molecular Biology; Chemistry; Polymer Science	M0ZL4	WOS:001027514600001	View Full Record in Web of Science
79	Wang, QY; Zuo, W; Tian, Y; Kong, LC; Cai, GY; Zhang, HR; Li, LP; Zhang, J	Flexible brushite/nanofibrillated cellulose aerogels for efficient and selective removal of copper(II)	CHEMICAL ENGINEERING JOURNAL	English	Article	1385-8947	1873-3212	2022	450		10.1016/j.cej.2022.138262	http://dx.doi.org/10.1016/j.cej.2022.138262	JUL 2022	11	Engineering, Environmental; Engineering, Chemical	Science Citation Index Expanded (SCI-EXPANDED)	Engineering	6L4YO	WOS:000888190500007	View Full Record in Web of Science
80	Sankhla, S; Neogi, S	Ambient-dried, scalable and biodegradable cellulose nanofibers aerogel for oil-spill cleanup	JOURNAL OF ENVIRONMENTAL CHEMICAL ENGINEERING	English	Article	2213-2929	2213-3437	2024	12	3	10.1016/j.jece.2024.112745	http://dx.doi.org/10.1016/j.jece.2024.112745	APR 2024	11	Engineering, Environmental; Engineering, Chemical	Science Citation Index Expanded (SCI-EXPANDED)	Engineering	RJ6B2	WOS:001227324200001	View Full Record in Web of Science
81	Wang, YY; Zhang, S; Zhu, JT; Li, N; Yin, YY	Fabrication of wood-inspired nanocellulose-based aerogels for efficient adsorption and filtration removal of Congo red	INDUSTRIAL CROPS AND PRODUCTS	English	Article	0926-6690	1872-633X	2023	205		10.1016/j.indcrop.2023.117482	http://dx.doi.org/10.1016/j.indcrop.2023.117482	SEP 2023	11	Agricultural Engineering; Agronomy	Science Citation Index Expanded (SCI-EXPANDED)	Agriculture	T1YG8	WOS:001076003200001	View Full Record in Web of Science
82	Zhang, D; Zhang, MH; Chen, SY; Liang, QQ; Sheng, N; Han, ZL; Cai, YX; Wang, HP	Scalable, self-cleaning and self-floating bi-layered bacterial cellulose biofoam for efficient solar evaporator with photocatalytic purification	DESALINATION	English	Article	0011-9164	1873-4464	2021	500		10.1016/j.desal.2020.114899	http://dx.doi.org/10.1016/j.desal.2020.114899		10	Engineering, Chemical; Water Resources	Science Citation Index Expanded (SCI-EXPANDED)	Engineering; Water Resources	PQ5BJ	WOS:000606560400008	View Full Record in Web of Science
83	Liu, DS; Jiang, P; Xu, X; Wu, JY; Lu, YZ; Wang, XZ; Wang, XL; Liu, WM	MOFs decorated sugarcane catalytic filter for water purification	CHEMICAL ENGINEERING JOURNAL	English	Article	1385-8947	1873-3212	2022	431		10.1016/j.cej.2021.133992	http://dx.doi.org/10.1016/j.cej.2021.133992		12	Engineering, Environmental; Engineering, Chemical	Science Citation Index Expanded (SCI-EXPANDED)	Engineering	ZY7SF	WOS:000772782200002	View Full Record in Web of Science
84	Li, ZD; Zhong, L; Zhang, T; Qiu, FX; Yue, XJ; Yang, DY	Sustainable, Flexible, and Superhydrophobic Functionalized Cellulose Aerogel for Selective and Versatile Oil/Water Separation	ACS SUSTAINABLE CHEMISTRY & ENGINEERING	English	Article	2168-0485		2019	7	11	10.1021/acssuschemeng.9b01122	http://dx.doi.org/10.1021/acssuschemeng.9b01122		21	Chemistry, Multidisciplinary; Green & Sustainable Science & Technology; Engineering, Chemical	Science Citation Index Expanded (SCI-EXPANDED)	Chemistry; Science & Technology - Other Topics; Engineering	IB5SM	WOS:000470331800030	View Full Record in Web of Science
85	Li, S; Hao, XF; Dai, XD; Tao, T	Rapid Photocatalytic Degradation of Pollutant from Water under UV and Sunlight via Cellulose Nanofiber Aerogel Wrapped by TiO2	JOURNAL OF NANOMATERIALS	English	Article	1687-4110	1687-4129	2018	2018		10.1155/2018/8752015	http://dx.doi.org/10.1155/2018/8752015		12	Nanoscience & Nanotechnology; Materials Science, Multidisciplinary	Science Citation Index Expanded (SCI-EXPANDED)	Science & Technology - Other Topics; Materials Science	GP0FO	WOS:000440484500001	View Full Record in Web of Science
86	Zhu, JL; Chen, SP; Lin, W; Huang, HD; Li, ZM	Cellulose mineralization with in-situ synthesized amorphous titanium dioxide for enhanced adsorption and auto-accelerating photocatalysis on water pollutant	CHEMICAL ENGINEERING JOURNAL	English	Article	1385-8947	1873-3212	2023	456		10.1016/j.cej.2022.141036	http://dx.doi.org/10.1016/j.cej.2022.141036	DEC 2022	9	Engineering, Environmental; Engineering, Chemical	Science Citation Index Expanded (SCI-EXPANDED)	Engineering	7Q3FB	WOS:000909279700001	View Full Record in Web of Science
87	Chan, CH; Chia, CH; Zakaria, S; Sajab, MS; Chin, SX	Cellulose nanofibrils: a rapid adsorbent for the removal of methylene blue	RSC ADVANCES	English	Article		2046-2069	2015	5	24	10.1039/c4ra15754k	http://dx.doi.org/10.1039/c4ra15754k		9	Chemistry, Multidisciplinary	Science Citation Index Expanded (SCI-EXPANDED)	Chemistry	CC0BE	WOS:000349999200005	View Full Record in Web of Science
88	Liu, S; Xu, T; Zhu, LY; Liu, KF; Ji, XX; Yuan, ZH; Si, CL	Highly compressible ultra-light 3D cellulose/graphene/carbon nitride aerogel for enhanced photocatalytic activity	CHEMICAL ENGINEERING JOURNAL	English	Article	1385-8947	1873-3212	2025	503		10.1016/j.cej.2024.158564	http://dx.doi.org/10.1016/j.cej.2024.158564	DEC 2024	12	Engineering, Environmental; Engineering, Chemical	Science Citation Index Expanded (SCI-EXPANDED)	Engineering	R2G0Y	WOS:001389688200001	View Full Record in Web of Science
89	Chen, LH; Qu, NN; Lu, HJ; Jiang, S; Zhang, B; Hasi, QM; Zhang, YH	Preparation of a Magnetic Core-Shell Bioreactor for Oil/Water Separation and Biodegradation	LANGMUIR	English	Article	0743-7463	1520-5827	2023	39	42	10.1021/acs.langmuir.3c01632	http://dx.doi.org/10.1021/acs.langmuir.3c01632		13	Chemistry, Multidisciplinary; Chemistry, Physical; Materials Science, Multidisciplinary	Science Citation Index Expanded (SCI-EXPANDED)	Chemistry; Materials Science	W4BX2	WOS:001091106000001	View Full Record in Web of Science
90	Korhonen, JT; Kettunen, M; Ras, RHA; Ikkala, O	Hydrophobic Nanocellulose Aerogels as Floating, Sustainable, Reusable, and Recyclable Oil Absorbents	ACS APPLIED MATERIALS & INTERFACES	English	Article	1944-8244		2011	3	6	10.1021/am200475b	http://dx.doi.org/10.1021/am200475b		4	Nanoscience & Nanotechnology; Materials Science, Multidisciplinary	Science Citation Index Expanded (SCI-EXPANDED)	Science & Technology - Other Topics; Materials Science	779ML	WOS:000291781800006	View Full Record in Web of Science
91	She, JR; Tian, CH; Wu, YQ; Li, XJ; Luo, S; Qing, Y; Jiang, Z	Cellulose Nanofibrils Aerogel Cross-Linked by Poly(vinyl alcohol) and Acrylic Acid for Efficient and Recycled Adsorption with Heavy Metal Ions	JOURNAL OF NANOSCIENCE AND NANOTECHNOLOGY	English	Article	1533-4880	1533-4899	2018	18	6	10.1166/jnn.2018.15264	http://dx.doi.org/10.1166/jnn.2018.15264		9	Chemistry, Multidisciplinary; Nanoscience & Nanotechnology; Materials Science, Multidisciplinary; Physics, Applied; Physics, Condensed Matter	Science Citation Index Expanded (SCI-EXPANDED)	Chemistry; Science & Technology - Other Topics; Materials Science; Physics	FX4JP	WOS:000426041100052	View Full Record in Web of Science
92	Tao, YH; Du, J; Cheng, Y; Lu, J; Min, DY; Wang, HS	Advances in Application of Cellulose-MOF Composites in Aquatic Environmental Treatment: Remediation and Regeneration	INTERNATIONAL JOURNAL OF MOLECULAR SCIENCES	English	Review	1661-6596	1422-0067	2023	24	9	10.3390/ijms24097744	http://dx.doi.org/10.3390/ijms24097744		23	Biochemistry & Molecular Biology; Chemistry, Multidisciplinary	Science Citation Index Expanded (SCI-EXPANDED)	Biochemistry & Molecular Biology; Chemistry	G2QR7	WOS:000987670600001	View Full Record in Web of Science
93	Gupta, A; Ladino, CR; Mekonnen, TH	Cationic modification of cellulose as a sustainable and recyclable adsorbent for anionic dyes	INTERNATIONAL JOURNAL OF BIOLOGICAL MACROMOLECULES	English	Article	0141-8130	1879-0003	2023	234		10.1016/j.ijbiomac.2023.123523	http://dx.doi.org/10.1016/j.ijbiomac.2023.123523	FEB 2023	13	Biochemistry & Molecular Biology; Chemistry, Applied; Polymer Science	Science Citation Index Expanded (SCI-EXPANDED)	Biochemistry & Molecular Biology; Chemistry; Polymer Science	9S1KS	WOS:000946105000001	View Full Record in Web of Science
94	Ferreira-Neto, EP; Ullah, S; da Silva, TCA; Domeneguetti, RR; Perissinotto, AP; de Vicente, FS; Rodrigues, UP; Ribeiro, SJL	Bacterial Nanocellulose/MoS2 Hybrid Aerogels as Bifunctional Adsorbent/Photocatalyst Membranes for in-Flow Water Decontamination	ACS APPLIED MATERIALS & INTERFACES	English	Article	1944-8244	1944-8252	2020	12	37	10.1021/acsami.0c14137	http://dx.doi.org/10.1021/acsami.0c14137		17	Nanoscience & Nanotechnology; Materials Science, Multidisciplinary	Science Citation Index Expanded (SCI-EXPANDED)	Science & Technology - Other Topics; Materials Science	NT5FE	WOS:000572965700068	View Full Record in Web of Science
95	Mo, LT; Pang, HW; Lu, YT; Li, Z; Kang, HJ; Wang, MG; Zhang, SF; Li, JZ	Wood-inspired nanocellulose aerogel adsorbents with excellent selective pollutants capture, superfast adsorption, and easy regeneration	JOURNAL OF HAZARDOUS MATERIALS	English	Article	0304-3894	1873-3336	2021	415		10.1016/j.jhazmat.2021.125612	http://dx.doi.org/10.1016/j.jhazmat.2021.125612	MAR 2021	10	Engineering, Environmental; Environmental Sciences	Science Citation Index Expanded (SCI-EXPANDED)	Engineering; Environmental Sciences & Ecology	SO5WA	WOS:000659041100003	View Full Record in Web of Science
96	Sun, W; Thummavichai, K; Chen, D; Lei, YX; Pan, H; Song, TZ; Wang, NN; Zhu, YQ	Co-Zeolitic Imidazolate Framework@Cellulose Aerogels from Sugarcane Bagasse for Activating Peroxymonosulfate to Degrade P-Nitrophenol	POLYMERS	English	Article		2073-4360	2021	13	5	10.3390/polym13050739	http://dx.doi.org/10.3390/polym13050739		13	Polymer Science	Science Citation Index Expanded (SCI-EXPANDED)	Polymer Science	QW1MX	WOS:000628422800001	View Full Record in Web of Science
97	Younes, K; Kharboutly, Y; Antar, M; Chaouk, H; Obeid, E; Mouhtady, O; Abu-samha, M; Halwani, J; Murshid, N	Application of Unsupervised Learning for the Evaluation of Aerogels' Efficiency towards Dye Removal-A Principal Component Analysis (PCA) Approach	GELS	English	Article		2310-2861	2023	9	4	10.3390/gels9040327	http://dx.doi.org/10.3390/gels9040327		12	Polymer Science	Science Citation Index Expanded (SCI-EXPANDED)	Polymer Science	E7SX4	WOS:000977509100001	View Full Record in Web of Science
98	Gong, SJ; Zhang, XY; Chen, SW; Ma, YM; Mao, ZP; Ji, BL	Micro/nanostructure and directional channel of recyclable carboxylated aerogels from waste cotton for wastewater treatment	CELLULOSE	English	Article	0969-0239	1572-882X	2024	31	10	10.1007/s10570-024-05957-y	http://dx.doi.org/10.1007/s10570-024-05957-y	MAY 2024	17	Materials Science, Paper & Wood; Materials Science, Textiles; Polymer Science	Science Citation Index Expanded (SCI-EXPANDED)	Materials Science; Polymer Science	ZF3B0	WOS:001236095700002	View Full Record in Web of Science
99	Grishkewich, N; Li, YZ; Liu, K; Tam, KC	Synthesis and characterization of modified cellulose nanofibril organosilica aerogels for the removal of anionic dye	JOURNAL OF POLYMER RESEARCH	English	Article	1022-9760	1572-8935	2022	29	7	10.1007/s10965-022-03102-6	http://dx.doi.org/10.1007/s10965-022-03102-6		13	Polymer Science	Science Citation Index Expanded (SCI-EXPANDED)	Polymer Science	1W4VN	WOS:000806772900001	View Full Record in Web of Science
100	Sun, J; Wang, LX; Huang, T; Liu, K; Fu, T; Xu, ZS; Yang, WH; Tong, ZF; Zhang, HB	Floating BiOBr/Ti3C2 aerogel spheres for efficient degradation of quinolone antibiotics: Rapid oxygen transfer via triphase interface and effective charges separation by internal electric field	JOURNAL OF COLLOID AND INTERFACE SCIENCE	English	Article	0021-9797	1095-7103	2025	685		10.1016/j.jcis.2025.01.187	http://dx.doi.org/10.1016/j.jcis.2025.01.187	JAN 2025	13	Chemistry, Physical	Science Citation Index Expanded (SCI-EXPANDED)	Chemistry	U4Z9N	WOS:001411906000001	View Full Record in Web of Science
101	Abu Taleb, M; Kumar, R; Barakat, MA	Multifunctional carboxymethyl cellulose/graphene oxide/polyaniline hybrid thin film for adsorptive removal of Cu(II) and oxytetracycline antibiotic from wastewater	INTERNATIONAL JOURNAL OF BIOLOGICAL MACROMOLECULES	English	Article	0141-8130	1879-0003	2023	253		10.1016/j.ijbiomac.2023.126699	http://dx.doi.org/10.1016/j.ijbiomac.2023.126699	SEP 2023	12	Biochemistry & Molecular Biology; Chemistry, Applied; Polymer Science	Science Citation Index Expanded (SCI-EXPANDED)	Biochemistry & Molecular Biology; Chemistry; Polymer Science	S5ZJ2	WOS:001071941400001	View Full Record in Web of Science
102	Zhang, S; Pan, YQ; Wang, W; Lin, RZ; Liu, XW	Carboxylated cellulose-based aerogel with cellular pores prepared by stir freezing for cationic dye adsorption	PROCESS SAFETY AND ENVIRONMENTAL PROTECTION	English	Article	0957-5820	1744-3598	2023	177		10.1016/j.psep.2023.07.052	http://dx.doi.org/10.1016/j.psep.2023.07.052	JUL 2023	11	Engineering, Environmental; Engineering, Chemical	Science Citation Index Expanded (SCI-EXPANDED)	Engineering	P1DA1	WOS:001048100000001	View Full Record in Web of Science
103	Ihsanullah, I; Sajid, M; Khan, S; Bilal, M	Aerogel-based adsorbents as emerging materials for the removal of heavy metals from water: Progress, challenges, and prospects	SEPARATION AND PURIFICATION TECHNOLOGY	English	Article	1383-5866	1873-3794	2022	291		10.1016/j.seppur.2022.120923	http://dx.doi.org/10.1016/j.seppur.2022.120923	MAR 2022	22	Engineering, Chemical	Science Citation Index Expanded (SCI-EXPANDED)	Engineering	1D5BJ	WOS:000793815200001	View Full Record in Web of Science
104	Zhai, YT; Yuan, XW	Superhydrophobic, Magnetic Aerogels Based on Nanocellulose Fibers Derived from Harakeke for Oily Wastewater Remediation	POLYMERS	English	Article		2073-4360	2023	15	19	10.3390/polym15193941	http://dx.doi.org/10.3390/polym15193941		16	Polymer Science	Science Citation Index Expanded (SCI-EXPANDED)	Polymer Science	W9JI4	WOS:001094714300001	View Full Record in Web of Science
105	Pareek, P; Chaudhary, S; Singh, S; Thodikayil, AT; Kalyanasundaram, D; Kumar, S	Bridging biomimetic and bioenergetics scaffold: Cellulose-graphene oxide-arginine functionalized aerogel for stem cell-mediated cartilage repair	INTERNATIONAL JOURNAL OF BIOLOGICAL MACROMOLECULES	English	Article	0141-8130	1879-0003	2024	278		10.1016/j.ijbiomac.2024.134608	http://dx.doi.org/10.1016/j.ijbiomac.2024.134608	AUG 2024	12	Biochemistry & Molecular Biology; Chemistry, Applied; Polymer Science	Science Citation Index Expanded (SCI-EXPANDED)	Biochemistry & Molecular Biology; Chemistry; Polymer Science	D6W9G	WOS:001297578500001	View Full Record in Web of Science
106	Gong, F; Wang, WB; Li, H; Xia, D; Dai, QW; Wu, XL; Wang, MZ; Li, J; Papavassiliou, DV; Xiao, R	Solid waste and graphite derived solar steam generator for highly-efficient and cost-effective water purification	APPLIED ENERGY	English	Article	0306-2619	1872-9118	2020	261		10.1016/j.apenergy.2019.114410	http://dx.doi.org/10.1016/j.apenergy.2019.114410		9	Energy & Fuels; Engineering, Chemical	Science Citation Index Expanded (SCI-EXPANDED)	Energy & Fuels; Engineering	KN8TI	WOS:000515117500074	View Full Record in Web of Science
107	Wang, Y; Ma, LW; Xu, F; Ren, RK; Wang, JZ; Hou, C	Ternary ZIF-67/MXene/CNF aerogels for enhanced photocatalytic TBBPA degradation via peroxymonosulfate activation	CARBOHYDRATE POLYMERS	English	Article	0144-8617	1879-1344	2022	298		10.1016/j.carbpol.2022.120100	http://dx.doi.org/10.1016/j.carbpol.2022.120100	SEP 2022	9	Chemistry, Applied; Chemistry, Organic; Polymer Science	Science Citation Index Expanded (SCI-EXPANDED)	Chemistry; Polymer Science	4Y2ON	WOS:000861369600005	View Full Record in Web of Science
108	Zhang, D; Zhang, SM; Liang, QQ; Guan, MY; Zhang, T; Chen, SY; Wang, HP	A Tent-Inspired Portable Solar-Driven Water Purification Device for Wilderness Explorers	SMALL	English	Article	1613-6810	1613-6829	2024	20	28	10.1002/smll.202311731	http://dx.doi.org/10.1002/smll.202311731	FEB 2024	12	Chemistry, Multidisciplinary; Chemistry, Physical; Nanoscience & Nanotechnology; Materials Science, Multidisciplinary; Physics, Applied; Physics, Condensed Matter	Science Citation Index Expanded (SCI-EXPANDED)	Chemistry; Science & Technology - Other Topics; Materials Science; Physics	YK2D2	WOS:001157247800001	View Full Record in Web of Science
109	Mo, LT; Zhang, SF; Qi, F; Huang, AM	Highly stable cellulose nanofiber/polyacrylamide aerogel via in-situ physical/chemical double crosslinking for highly efficient Cu(II) ions removal	INTERNATIONAL JOURNAL OF BIOLOGICAL MACROMOLECULES	English	Article	0141-8130	1879-0003	2022	209		10.1016/j.ijbiomac.2022.04.167	http://dx.doi.org/10.1016/j.ijbiomac.2022.04.167	MAY 2022	11	Biochemistry & Molecular Biology; Chemistry, Applied; Polymer Science	Science Citation Index Expanded (SCI-EXPANDED)	Biochemistry & Molecular Biology; Chemistry; Polymer Science	1V2US	WOS:000805951700003	View Full Record in Web of Science
110	Liu, J; Jiao, DJ; Hoenders, D; Lossada, F; Yu, WQ; Zhu, BL; Walther, A; Zhang, QY	An Opto- and Thermal-Rewrite PCM/CNF-IR 780 Energy Storage Nanopaper with Mechanical Regulated Performance	SMALL	English	Article	1613-6810	1613-6829	2022	18	25	10.1002/smll.202200688	http://dx.doi.org/10.1002/smll.202200688	MAY 2022	10	Chemistry, Multidisciplinary; Chemistry, Physical; Nanoscience & Nanotechnology; Materials Science, Multidisciplinary; Physics, Applied; Physics, Condensed Matter	Science Citation Index Expanded (SCI-EXPANDED)	Chemistry; Science & Technology - Other Topics; Materials Science; Physics	2H8HO	WOS:000800855700001	View Full Record in Web of Science
111	Chen, BY; Hu, YC	Hierarchical aerogels based on cellulose nanofibers and long-chain polymers for enhancing oil-water separation efficiency	MATERIALS TODAY NANO	English	Article	2588-8420		2024	26		10.1016/j.mtnano.2024.100469	http://dx.doi.org/10.1016/j.mtnano.2024.100469	MAR 2024	9	Nanoscience & Nanotechnology; Materials Science, Multidisciplinary	Science Citation Index Expanded (SCI-EXPANDED)	Science & Technology - Other Topics; Materials Science	QE3G4	WOS:001219157000001	View Full Record in Web of Science
112	Liang, ZP; Liang, YH; Wang, DY; Wang, X	Ionic liquids grafted regenerated cellulose aerogel for efficient adsorption of antibiotics and dyes in wastewater	POLYMER BULLETIN	English	Article	0170-0839	1436-2449	2025	82	14	10.1007/s00289-025-05908-y	http://dx.doi.org/10.1007/s00289-025-05908-y	JUN 2025	26	Polymer Science	Science Citation Index Expanded (SCI-EXPANDED)	Polymer Science	8JN6Q	WOS:001518282200001	View Full Record in Web of Science
113	Alsaiari, NS; Katubi, KM; Alzahrani, FM; Amari, A; Osman, H; Ben Rebah, F; Tahoon, MA	Synthesis, Characterization and Application of Polypyrrole Functionalized Nanocellulose for the Removal of Cr(VI) from Aqueous Solution	POLYMERS	English	Article		2073-4360	2021	13	21	10.3390/polym13213691	http://dx.doi.org/10.3390/polym13213691		16	Polymer Science	Science Citation Index Expanded (SCI-EXPANDED)	Polymer Science	XE3JL	WOS:000723288100001	View Full Record in Web of Science
114	Liu, MY; He, XY; Gu, JT; Li, Z; Liu, HJ; Liu, WD; Zhang, Y; Zheng, MR; Yu, JY; Wang, LM; Qin, XH	Cotton fiber-based composite aerogel derived from waste biomass for high-performance solar-driven interfacial evaporation	INDUSTRIAL CROPS AND PRODUCTS	English	Article	0926-6690	1872-633X	2024	211		10.1016/j.indcrop.2024.118220	http://dx.doi.org/10.1016/j.indcrop.2024.118220	FEB 2024	10	Agricultural Engineering; Agronomy	Science Citation Index Expanded (SCI-EXPANDED)	Agriculture	LB1Q9	WOS:001184230500001	View Full Record in Web of Science
115	He, HD; Cao, JR; Li, CY; Dai, L; Chen, LQ; Shen, ZQ; Qiu, ZG; Wang, JF	Preparation of 3D multilayer composite aerogel from regenerated cellulose/polyethylenimine using ice template method for efficient anionic dye adsorption	INDUSTRIAL CROPS AND PRODUCTS	English	Article	0926-6690	1872-633X	2025	226		10.1016/j.indcrop.2025.120593	http://dx.doi.org/10.1016/j.indcrop.2025.120593	JAN 2025	12	Agricultural Engineering; Agronomy	Science Citation Index Expanded (SCI-EXPANDED)	Agriculture	X0H1W	WOS:001422260300001	View Full Record in Web of Science
116	Gu, HB; Zhou, XM; Lyu, SY; Pan, D; Dong, MY; Wu, SD; Ding, T; Wei, X; Seok, I; Wei, SY; Guo, ZH	Magnetic nanocellulose-magnetite aerogel for easy oil adsorption	JOURNAL OF COLLOID AND INTERFACE SCIENCE	English	Article	0021-9797	1095-7103	2020	560		10.1016/j.jcis.2019.10.084	http://dx.doi.org/10.1016/j.jcis.2019.10.084		8	Chemistry, Physical	Science Citation Index Expanded (SCI-EXPANDED)	Chemistry	JY0QV	WOS:000504130200088	View Full Record in Web of Science
117	Geng, BY; Wang, HY; Wu, S; Ru, J; Tong, CC; Chen, YF; Liu, HZ; Wu, SC; Liu, XY	Surface-Tailored Nanocellulose Aerogels with Thiol-Functional Moieties for Highly Efficient and Selective Removal of Hg(II) Ions from Water	ACS SUSTAINABLE CHEMISTRY & ENGINEERING	English	Article	2168-0485		2017	5	12	10.1021/acssuschemeng.7b03188	http://dx.doi.org/10.1021/acssuschemeng.7b03188		12	Chemistry, Multidisciplinary; Green & Sustainable Science & Technology; Engineering, Chemical	Science Citation Index Expanded (SCI-EXPANDED)	Chemistry; Science & Technology - Other Topics; Engineering	FP1AJ	WOS:000417341900065	View Full Record in Web of Science
118	Sun, XD; Yang, HX; Duan, ZX; Yan, K	Polyethyleneimine modified cellulose nanofiber microgel for rapid and efficient Cr(VI) removal	CELLULOSE	English	Article	0969-0239	1572-882X	2025	32	4	10.1007/s10570-025-06423-z	http://dx.doi.org/10.1007/s10570-025-06423-z	FEB 2025	15	Materials Science, Paper & Wood; Materials Science, Textiles; Polymer Science	Science Citation Index Expanded (SCI-EXPANDED)	Materials Science; Polymer Science	0NA4M	WOS:001420128100001	View Full Record in Web of Science
119	He, X; Kim, H; Dong, TG; Gates, I; Lu, QY	Green synthesis of Ag/lignin nanoparticle-loaded cellulose aerogel for catalytic degradation and antimicrobial applications	CELLULOSE	English	Article	0969-0239	1572-882X	2022	29	17	10.1007/s10570-022-04848-4	http://dx.doi.org/10.1007/s10570-022-04848-4	SEP 2022	20	Materials Science, Paper & Wood; Materials Science, Textiles; Polymer Science	Science Citation Index Expanded (SCI-EXPANDED)	Materials Science; Polymer Science	5F2SA	WOS:000858490400001	View Full Record in Web of Science
120	Sajab, MS; Chia, CH; Chan, CH; Zakaria, S; Kaco, H; Chook, SW; Chin, SX; Noor, AM	Bifunctional graphene oxide-cellulose nanofibril aerogel loaded with Fe(III) for the removal of cationic dye via simultaneous adsorption and Fenton oxidation	RSC ADVANCES	English	Article		2046-2069	2016	6	24	10.1039/c5ra26193g	http://dx.doi.org/10.1039/c5ra26193g		7	Chemistry, Multidisciplinary	Science Citation Index Expanded (SCI-EXPANDED)	Chemistry	DF1TU	WOS:000371122900023	View Full Record in Web of Science
121	Mo, LT; Shen, YL; Tan, Y; Zhang, SF	Ultralight and shapeable nanocellulose/metal-organic framework aerogel with hierarchical cellular architecture for highly efficient adsorption of Cu (II) ions	INTERNATIONAL JOURNAL OF BIOLOGICAL MACROMOLECULES	English	Article	0141-8130	1879-0003	2021	193		10.1016/j.ijbiomac.2021.10.212	http://dx.doi.org/10.1016/j.ijbiomac.2021.10.212	DEC 2021	11	Biochemistry & Molecular Biology; Chemistry, Applied; Polymer Science	Science Citation Index Expanded (SCI-EXPANDED)	Biochemistry & Molecular Biology; Chemistry; Polymer Science	XU6NJ	WOS:000734378600010	View Full Record in Web of Science
122	Liu, L; Xie, JP; Li, YJ; Zhang, Q; Yao, JM	Three-dimensional macroporous cellulose-based bioadsorbents for efficient removal of nickel ions from aqueous solution	CELLULOSE	English	Article	0969-0239	1572-882X	2016	23	1	10.1007/s10570-015-0837-2	http://dx.doi.org/10.1007/s10570-015-0837-2		14	Materials Science, Paper & Wood; Materials Science, Textiles; Polymer Science	Science Citation Index Expanded (SCI-EXPANDED)	Materials Science; Polymer Science	DB8YI	WOS:000368802700051	View Full Record in Web of Science
123	Tang, ZW; Lin, XX; Chen, YL; Pan, YW; Yang, YQ; Mondal, AK; Yu, MQ; Wu, H	Preparation of mussel-inspired polydopamine-functionalized TEMPO-oxidized cellulose nanofiber-based composite aerogel as reusable adsorbent for water treatment	INDUSTRIAL CROPS AND PRODUCTS	English	Article	0926-6690	1872-633X	2023	206		10.1016/j.indcrop.2023.117735	http://dx.doi.org/10.1016/j.indcrop.2023.117735	OCT 2023	10	Agricultural Engineering; Agronomy	Science Citation Index Expanded (SCI-EXPANDED)	Agriculture	Y7RS6	WOS:001107202100001	View Full Record in Web of Science
124	Recio-Colmenares, CL; Flores-Gómez, J; Rivera, JPM; Hinestroza, HP; Sulbarán-Rangel, B	Green Materials for Water and Wastewater Treatment: Mechanisms and Artificial Intelligence	PROCESSES	English	Review		2227-9717	2025	13	2	10.3390/pr13020566	http://dx.doi.org/10.3390/pr13020566		29	Engineering, Chemical	Science Citation Index Expanded (SCI-EXPANDED)	Engineering	Y1F9E	WOS:001429683200001	View Full Record in Web of Science
125	Li, K; Zhang, XJ; Qin, Y; Li, Y	Construction of the Cellulose Nanofibers (CNFs) Aerogel Loading TiO2 NPs and Its Application in Disposal of Organic Pollutants	POLYMERS	English	Article		2073-4360	2021	13	11	10.3390/polym13111841	http://dx.doi.org/10.3390/polym13111841		15	Polymer Science	Science Citation Index Expanded (SCI-EXPANDED)	Polymer Science	SQ7DC	WOS:000660511300001	View Full Record in Web of Science
126	Dai, YM; Yan, BT; Li, YX; Li, MY; Zhang, H; Gao, XP	Efficient photocatalytic removal of Cr6+ by steel slag loaded cellulose nanofiber aerogel	MATERIALS CHEMISTRY AND PHYSICS	English	Article	0254-0584	1879-3312	2025	332		10.1016/j.matchemphys.2024.130191	http://dx.doi.org/10.1016/j.matchemphys.2024.130191	NOV 2024	14	Materials Science, Multidisciplinary	Science Citation Index Expanded (SCI-EXPANDED)	Materials Science	O5U6C	WOS:001371775200001	View Full Record in Web of Science
127	Yang, F; Hao, DD; Wu, MM; Fu, B; Zhang, XF	Amino-Functionalized Metal-Organic Framework-Mediated Cellulose Aerogels for Efficient Cr(VI) Reduction	POLYMERS	English	Article		2073-4360	2024	16	22	10.3390/polym16223162	http://dx.doi.org/10.3390/polym16223162		12	Polymer Science	Science Citation Index Expanded (SCI-EXPANDED)	Polymer Science	N8Z1W	WOS:001367138900001	View Full Record in Web of Science
128	Ashori, A; Chiani, E; Shokrollahzadeh, S; Madadi, M; Sun, FB; Zhang, XM	Cellulose-Based Aerogels for Sustainable Dye Removal: Advances and Prospects	JOURNAL OF POLYMERS AND THE ENVIRONMENT	English	Review	1566-2543	1572-8919	2024	32	12	10.1007/s10924-024-03394-3	http://dx.doi.org/10.1007/s10924-024-03394-3	SEP 2024	33	Engineering, Environmental; Polymer Science	Science Citation Index Expanded (SCI-EXPANDED)	Engineering; Polymer Science	P3E6Q	WOS:001304885300003	View Full Record in Web of Science
129	Sun, ZF; Zhao, XY; Chen, ZY; Jin, YL; Ren, F; Ren, PG	Facile synthesis of carbon nitride-doped cellulose aerogels with high selective adsorption of cationic dyes from wastewater	INDUSTRIAL CROPS AND PRODUCTS	English	Article	0926-6690	1872-633X	2024	221		10.1016/j.indcrop.2024.119384	http://dx.doi.org/10.1016/j.indcrop.2024.119384	AUG 2024	12	Agricultural Engineering; Agronomy	Science Citation Index Expanded (SCI-EXPANDED)	Agriculture	D1M7C	WOS:001293902700001	View Full Record in Web of Science
130	Xia, MS; Gao, JK; Xu, PT; Fang, JK; Yang, Q; He, Q; Chen, Y	Bio-inspired high-strength supramolecular fiber membrane by ice-dissolving-regeneration for achieving self-healing, self-cleaning and water purification	CHEMICAL ENGINEERING JOURNAL	English	Article	1385-8947	1873-3212	2024	485		10.1016/j.cej.2024.150023	http://dx.doi.org/10.1016/j.cej.2024.150023	MAR 2024	15	Engineering, Environmental; Engineering, Chemical	Science Citation Index Expanded (SCI-EXPANDED)	Engineering	OS4Z8	WOS:001209266400001	View Full Record in Web of Science
131	Vafaei, MA; Shakeri, A; Salehi, H; Razavi, SR; Salari, N; Nakhjiri, MT	Cellulose Nanofiber Modified Poly (Acrylic Acid-Co-N-Vinyl Pyrrolidone) Hydrogel as Forward Osmosis Draw Agent	JOURNAL OF POLYMERS AND THE ENVIRONMENT	English	Article	1566-2543	1572-8919	2023	31	10	10.1007/s10924-023-02900-3	http://dx.doi.org/10.1007/s10924-023-02900-3	MAY 2023	13	Engineering, Environmental; Polymer Science	Science Citation Index Expanded (SCI-EXPANDED)	Engineering; Polymer Science	R6PW2	WOS:000985377500006	View Full Record in Web of Science
132	Zhang, Z; Li, K; Dong, WJ; Wang, ZH; Zhang, XY; Wang, JK	An ingenious construction of porous sodium alginate/TEMPO-oxidized cellulose composite aerogels for efficient adsorption of crystal violet dyes in wastewater	JOURNAL OF SOL-GEL SCIENCE AND TECHNOLOGY	English	Article	0928-0707	1573-4846	2024	110	2	10.1007/s10971-023-06299-0	http://dx.doi.org/10.1007/s10971-023-06299-0	MAR 2024	15	Materials Science, Ceramics	Science Citation Index Expanded (SCI-EXPANDED)	Materials Science	UR0C5	WOS:001190518400002	View Full Record in Web of Science
133	Yu, KJ; Yang, LA; Zhang, SY; Liu, H	Strong, tough, conductive and transparent nanocellulose hydrogel based on Ca2+-induced 2+-induced cross-linked double-networks and its adsorption of methylene blue dye	INTERNATIONAL JOURNAL OF BIOLOGICAL MACROMOLECULES	English	Article	0141-8130	1879-0003	2024	274		10.1016/j.ijbiomac.2024.133417	http://dx.doi.org/10.1016/j.ijbiomac.2024.133417	JUN 2024	13	Biochemistry & Molecular Biology; Chemistry, Applied; Polymer Science	Science Citation Index Expanded (SCI-EXPANDED)	Biochemistry & Molecular Biology; Chemistry; Polymer Science	C1U2G	WOS:001287272800001	View Full Record in Web of Science
134	Liu, S; Fu, LH; Liu, YJ; Meng, LY; Dong, YY; Li, YY; Ma, MG	Cu/C or Cu2O/C Composites: Selective Synthesis, Characterization, and Applications in Water Treatment	Science of Advanced Materials	English	Article	1947-2935	1947-2943	2016	8	11	10.1166/sam.2016.2990	http://dx.doi.org/10.1166/sam.2016.2990		9	Nanoscience & Nanotechnology; Materials Science, Multidisciplinary; Physics, Applied	Science Citation Index Expanded (SCI-EXPANDED)	Science & Technology - Other Topics; Materials Science; Physics	EI9OD	WOS:000392836700003	View Full Record in Web of Science
135	Liu, MJ; Zou, DL; Ma, TG; Liu, Z; Yu, HY; Li, YX; Qiao, ZA	Stable cellulose-based porous binary metal-organic gels as highly efficient adsorbents and their application in an adsorption bed for chlortetracycline hydrochloride decontamination	JOURNAL OF MATERIALS CHEMISTRY A	English	Article	2050-7488	2050-7496	2020	8	14	10.1039/c9ta13818h	http://dx.doi.org/10.1039/c9ta13818h		12	Chemistry, Physical; Energy & Fuels; Materials Science, Multidisciplinary	Science Citation Index Expanded (SCI-EXPANDED)	Chemistry; Energy & Fuels; Materials Science	LE8DG	WOS:000526953200022	View Full Record in Web of Science
136	Zhou, LJ; Xu, ZY	Ultralight, highly compressible, hydrophobic and anisotropic lamellar carbon aerogels from graphene/polyvinyl alcohol/cellulose nanofiber aerogel as oil removing absorbents	JOURNAL OF HAZARDOUS MATERIALS	English	Article	0304-3894	1873-3336	2020	388		10.1016/j.jhazmat.2019.121804	http://dx.doi.org/10.1016/j.jhazmat.2019.121804		10	Engineering, Environmental; Environmental Sciences	Science Citation Index Expanded (SCI-EXPANDED)	Engineering; Environmental Sciences & Ecology	LB2JV	WOS:000524462500073	View Full Record in Web of Science
137	Wang, JT; Liu, SY	Remodeling of raw cotton fiber into flexible, squeezing-resistant macroporous cellulose aerogel with high oil retention capability for oil/water separation	SEPARATION AND PURIFICATION TECHNOLOGY	English	Article	1383-5866	1873-3794	2019	221		10.1016/j.seppur.2019.03.097	http://dx.doi.org/10.1016/j.seppur.2019.03.097		8	Engineering, Chemical	Science Citation Index Expanded (SCI-EXPANDED)	Engineering	IC6MB	WOS:000471085100030	View Full Record in Web of Science
138	Zhang, S; Fan, Q; Pan, YQ; Wang, W; Lin, RZ; Chen, GH	Role of freeze-drying in cellulose-based aerogels: Freezing optimization strategies and diverse water treatment applications	DRYING TECHNOLOGY	English	Article	0737-3937	1532-2300	2024	42	7	10.1080/07373937.2023.2295531	http://dx.doi.org/10.1080/07373937.2023.2295531	DEC 2023	19	Engineering, Chemical; Engineering, Mechanical	Science Citation Index Expanded (SCI-EXPANDED)	Engineering	SN4E9	WOS:001134529500001	View Full Record in Web of Science
139	Chen, Y; Qin, SH; Gao, CT; Wu, X; He, M; Zhang, DH	Synthesis of iron-based metal-organic framework@bacterial cellulose aerogels by an in situ growth method for multifunctional dye removal and oil-water separation applications	RSC ADVANCES	English	Article		2046-2069	2025	15	41	10.1039/d5ra05250e	http://dx.doi.org/10.1039/d5ra05250e		17	Chemistry, Multidisciplinary	Science Citation Index Expanded (SCI-EXPANDED)	Chemistry	7LB5U	WOS:001573570200001	View Full Record in Web of Science
140	Zheng, LL; Yang, Y; Zhang, HY; Liao, T; Han, YY; Yu, M	MXene-assisted construction of versatile cellulose-based aerogels with multilayered structure for piezoresistive sensing and contaminant adsorption	INTERNATIONAL JOURNAL OF BIOLOGICAL MACROMOLECULES	English	Article	0141-8130	1879-0003	2025	308		10.1016/j.ijbiomac.2025.142382	http://dx.doi.org/10.1016/j.ijbiomac.2025.142382	MAR 2025	12	Biochemistry & Molecular Biology; Chemistry, Applied; Polymer Science	Science Citation Index Expanded (SCI-EXPANDED)	Biochemistry & Molecular Biology; Chemistry; Polymer Science	0UB6H	WOS:001456034700001	View Full Record in Web of Science
141	Lu, BL; Lin, Q; Yin, Z; Lin, FC; Chen, XR; Huang, B	Robust and lightweight biofoam based on cellulose nanofibrils for high-efficient methylene blue adsorption	CELLULOSE	English	Article	0969-0239	1572-882X	2021	28	1	10.1007/s10570-020-03553-4	http://dx.doi.org/10.1007/s10570-020-03553-4	OCT 2020	16	Materials Science, Paper & Wood; Materials Science, Textiles; Polymer Science	Science Citation Index Expanded (SCI-EXPANDED)	Materials Science; Polymer Science	PU3ON	WOS:000583099800001	View Full Record in Web of Science
142	Song, JS; Zhao, PL; Mao, XF; Cui, LX; Liu, M; Zhao, N; Shen, GF	Dual-functional nanocellulose/graphene aerogel for enhanced solar interfacial water evaporation and per-/polyfluoroalkyl substances removal	CHEMICAL ENGINEERING JOURNAL	English	Article	1385-8947	1873-3212	2025	522		10.1016/j.cej.2025.167654	http://dx.doi.org/10.1016/j.cej.2025.167654	AUG 2025	13	Engineering, Environmental; Engineering, Chemical	Science Citation Index Expanded (SCI-EXPANDED)	Engineering	6XR3E	WOS:001564483500016	View Full Record in Web of Science
143	Shao, XY; Wang, J; Liu, ZT; Hu, N; Liu, M; Duan, C; Zhang, RM; Quan, CL	Cellulose based cation-exchange fiber as filtration material for the rapid removal of methylene blue from wastewater	CELLULOSE	English	Article	0969-0239	1572-882X	2021	28	14	10.1007/s10570-021-04103-2	http://dx.doi.org/10.1007/s10570-021-04103-2	AUG 2021	13	Materials Science, Paper & Wood; Materials Science, Textiles; Polymer Science	Science Citation Index Expanded (SCI-EXPANDED)	Materials Science; Polymer Science	UL1CM	WOS:000681540100003	View Full Record in Web of Science
144	Xiong, Y; Xu, LL; Jin, CD; Sun, QF	Cellulose hydrogel functionalized titanate microspheres with self-cleaning for efficient purification of heavy metals in oily wastewater	CELLULOSE	English	Article	0969-0239	1572-882X	2020	27	13	10.1007/s10570-020-03329-w	http://dx.doi.org/10.1007/s10570-020-03329-w	JUL 2020	13	Materials Science, Paper & Wood; Materials Science, Textiles; Polymer Science	Science Citation Index Expanded (SCI-EXPANDED)	Materials Science; Polymer Science	NI6AB	WOS:000546364400002	View Full Record in Web of Science
145	Sharma, V; Shahnaz, T; Subbiah, S; Narayanasamy, S	New Insights into the Remediation of Water Pollutants using Nanobentonite Incorporated Nanocellulose Chitosan Based Aerogel	JOURNAL OF POLYMERS AND THE ENVIRONMENT	English	Article	1566-2543	1572-8919	2020	28	7	10.1007/s10924-020-01740-9	http://dx.doi.org/10.1007/s10924-020-01740-9	MAY 2020	12	Engineering, Environmental; Polymer Science	Science Citation Index Expanded (SCI-EXPANDED)	Engineering; Polymer Science	LS5QC	WOS:000530224300001	View Full Record in Web of Science
146	Kong, XY; Zhou, SY; Stromme, M; Xu, C	All-cellulose-based freestanding porous carbon nanocomposites and their versatile applications	COMPOSITES PART B-ENGINEERING	English	Article	1359-8368	1879-1069	2022	232		10.1016/j.compositesb.2021.109602	http://dx.doi.org/10.1016/j.compositesb.2021.109602	JAN 2022	9	Engineering, Multidisciplinary; Materials Science, Composites	Science Citation Index Expanded (SCI-EXPANDED)	Engineering; Materials Science	YE9ZX	WOS:000741477700001	View Full Record in Web of Science
147	Lu, YY; Luo, XM; Bi, QC; Qin, ZY; Gao, W; Mo, LT	Recyclable, robust, and antimicrobial bamboo cellulose nanofiber aerogel decorated with ZnO@PDA core-shell nanoparticles for efficient oil-water separation	INDUSTRIAL CROPS AND PRODUCTS	English	Article	0926-6690	1872-633X	2025	236		10.1016/j.indcrop.2025.121990	http://dx.doi.org/10.1016/j.indcrop.2025.121990	SEP 2025	14	Agricultural Engineering; Agronomy	Science Citation Index Expanded (SCI-EXPANDED)	Agriculture	8DK4D	WOS:001586016900001	View Full Record in Web of Science
148	Long, SS; Feng, YC; Liu, YZ; Zheng, LL; Gan, LH; Liu, J; Zeng, XH; Long, MN	Renewable and robust biomass carbon aerogel derived from deep eutectic solvents modified cellulose nanofiber under a low carbonization temperature for oil-water separation	SEPARATION AND PURIFICATION TECHNOLOGY	English	Article	1383-5866	1873-3794	2021	254		10.1016/j.seppur.2020.117577	http://dx.doi.org/10.1016/j.seppur.2020.117577		9	Engineering, Chemical	Science Citation Index Expanded (SCI-EXPANDED)	Engineering	OE2ZG	WOS:000580404400036	View Full Record in Web of Science
149	Li, Y; Liu, ZM; Wang, SJ; Kong, FG	Cellulose Composite Aerogels with High Adsorption Capacity and Recyclability for Dye Removal	CHEMISTRYSELECT	English	Article	2365-6549		2024	9	43	10.1002/slct.202402801	http://dx.doi.org/10.1002/slct.202402801		11	Chemistry, Multidisciplinary	Science Citation Index Expanded (SCI-EXPANDED)	Chemistry	O1O3C	WOS:001368900200001	View Full Record in Web of Science
150	Wang, Y; Xu, F; Zhou, LN; Li, H; Meng, QJ; Jing, LM; Tian, ZH; Hou, C	2D N-doped graphene/CoFe MOFs heterostructure functionalized CNF aerogels impart highly efficient photocatalytic oxidation of gaseous VOCs	JOURNAL OF ENVIRONMENTAL CHEMICAL ENGINEERING	English	Article	2213-2929	2213-3437	2024	12	2	10.1016/j.jece.2024.112225	http://dx.doi.org/10.1016/j.jece.2024.112225	FEB 2024	11	Engineering, Environmental; Engineering, Chemical	Science Citation Index Expanded (SCI-EXPANDED)	Engineering	MM7O3	WOS:001194105500001	View Full Record in Web of Science
151	Mi, ZY; Liu, XZ; Zhang, Y; Wang, B; Guo, HY; Chen, YF; Du, YY; Wang, XY; Hu, XJ; Jiang, JX	Constructing carboxylated cellulose nanofibers/chitosan aerogel loading with CdS/UiO-66-NH2 for wastewater treatment: Synergistic adsorption and visible light photocatalytic degradation	INTERNATIONAL JOURNAL OF BIOLOGICAL MACROMOLECULES	English	Article	0141-8130	1879-0003	2025	315		10.1016/j.ijbiomac.2025.144602	http://dx.doi.org/10.1016/j.ijbiomac.2025.144602	MAY 2025	17	Biochemistry & Molecular Biology; Chemistry, Applied; Polymer Science	Science Citation Index Expanded (SCI-EXPANDED)	Biochemistry & Molecular Biology; Chemistry; Polymer Science	4EP9P	WOS:001516189900012	View Full Record in Web of Science
152	Yin, JA; Huang, GH; Chen, XJ; Shen, J; An, CJ; Chen, N; Feng, RF; Rosendahl, S	Recyclable sericin/nanocellulose aerogel with high adsorption capacity for tetrabromobisphenol A in water: Insight from DFT calculations	CHEMICAL ENGINEERING JOURNAL	English	Article	1385-8947	1873-3212	2023	474		10.1016/j.cej.2023.145695	http://dx.doi.org/10.1016/j.cej.2023.145695	SEP 2023	10	Engineering, Environmental; Engineering, Chemical	Science Citation Index Expanded (SCI-EXPANDED)	Engineering	S8LZ6	WOS:001073641800001	View Full Record in Web of Science
153	Cheng, HL; Gu, BW; Pennefather, MP; Nguyen, TX; Phan-Thien, N; Duong, HM	Cotton aerogels and cotton-cellulose aerogels from environmental waste for oil spillage cleanup	MATERIALS & DESIGN	English	Article	0264-1275	1873-4197	2017	130		10.1016/j.matdes.2017.05.082	http://dx.doi.org/10.1016/j.matdes.2017.05.082		7	Materials Science, Multidisciplinary	Science Citation Index Expanded (SCI-EXPANDED)	Materials Science	FB2PB	WOS:000405984600048	View Full Record in Web of Science
154	Dilamian, M; Noroozi, B	Rice straw agri-waste for water pollutant adsorption: Relevant mesoporous super hydrophobic cellulose aerogel	CARBOHYDRATE POLYMERS	English	Article	0144-8617	1879-1344	2021	251		10.1016/j.carbpol.2020.117016	http://dx.doi.org/10.1016/j.carbpol.2020.117016		13	Chemistry, Applied; Chemistry, Organic; Polymer Science	Science Citation Index Expanded (SCI-EXPANDED)	Chemistry; Polymer Science	OH7VL	WOS:000582801500031	View Full Record in Web of Science
155	Joshi, P; Sharma, OP; Ganguly, SK; Srivastava, M; Khatri, OP	Fruit waste-derived cellulose and graphene-based aerogels: Plausible adsorption pathways for fast and efficient removal of organic dyes	JOURNAL OF COLLOID AND INTERFACE SCIENCE	English	Article	0021-9797	1095-7103	2022	608		10.1016/j.jcis.2021.11.016	http://dx.doi.org/10.1016/j.jcis.2021.11.016	DEC 2021	14	Chemistry, Physical	Science Citation Index Expanded (SCI-EXPANDED)	Chemistry	YR2VG	WOS:000749853600010	View Full Record in Web of Science
156	Jia, XZ; Kanbaiguli, M; Zhang, B; Huang, YY; Peydayesh, M; Huang, Q	Anisotropic Chitosan-nanocellulose/Zeolite imidazolate frameworks-8 aerogel for sustainable dye removal	JOURNAL OF COLLOID AND INTERFACE SCIENCE	English	Article	0021-9797	1095-7103	2024	676		10.1016/j.jcis.2024.07.130	http://dx.doi.org/10.1016/j.jcis.2024.07.130	JUL 2024	12	Chemistry, Physical	Science Citation Index Expanded (SCI-EXPANDED)	Chemistry	ZN1G8	WOS:001275881300001	View Full Record in Web of Science
157	Lyu, W; Li, JQ; Zheng, LL; Liu, H; Chen, J; Zhang, WY; Liao, YZ	Fabrication of 3D compressible polyaniline/cellulose nanofiber aerogel for highly efficient removal of organic pollutants and its environmental-friendly regeneration by peroxydisulfate process	CHEMICAL ENGINEERING JOURNAL	English	Article	1385-8947	1873-3212	2021	414		10.1016/j.cej.2021.128931	http://dx.doi.org/10.1016/j.cej.2021.128931	FEB 2021	10	Engineering, Environmental; Engineering, Chemical	Science Citation Index Expanded (SCI-EXPANDED)	Engineering	RO9SC	WOS:000641377900005	View Full Record in Web of Science
158	Mei, BH; Jiao, PF; Xie, Y; Zhao, YL; Li, YZ; Liu, HC	Wood derived conductive aerogel with ultrahigh specific surface area and exceptional mechanical flexibility for pressure sensing	CHEMICAL ENGINEERING JOURNAL	English	Article	1385-8947	1873-3212	2024	500		10.1016/j.cej.2024.157020	http://dx.doi.org/10.1016/j.cej.2024.157020	OCT 2024	10	Engineering, Environmental; Engineering, Chemical	Science Citation Index Expanded (SCI-EXPANDED)	Engineering	L1J2I	WOS:001348347700001	View Full Record in Web of Science
159	Guan, H; Cheng, ZY; Wang, XQ	Highly Compressible Wood Sponges with a Spring-like Lamellar Structure as Effective and Reusable Oil Absorbents	ACS NANO	English	Article	1936-0851	1936-086X	2018	12	10	10.1021/acsnano.8b05763	http://dx.doi.org/10.1021/acsnano.8b05763		9	Chemistry, Multidisciplinary; Chemistry, Physical; Nanoscience & Nanotechnology; Materials Science, Multidisciplinary	Science Citation Index Expanded (SCI-EXPANDED)	Chemistry; Science & Technology - Other Topics; Materials Science	GY6ZZ	WOS:000448751800074	View Full Record in Web of Science
160	Alle, M; Bandi, R; Sharma, G; Lee, SH; Kim, JC	Shape recoverable, Au nanoparticles loaded nanocellulose foams as a recyclable catalyst for the dynamic and batch discoloration of dyes	CARBOHYDRATE POLYMERS	English	Article	0144-8617	1879-1344	2021	258		10.1016/j.carbpol.2021.117693	http://dx.doi.org/10.1016/j.carbpol.2021.117693	FEB 2021	11	Chemistry, Applied; Chemistry, Organic; Polymer Science	Science Citation Index Expanded (SCI-EXPANDED)	Chemistry; Polymer Science	QK1OZ	WOS:000620151600007	View Full Record in Web of Science
161	Li, YQ; Zhang, H; Lin, XY; Gong, LZ; Shi, RH	Facile and Green Synthesis of Pd-Decorated Alginate/Nanofibrillated Cellulose Aerogel for Simultaneous Dye Degradation, Oil/Water Separation and Oil Collection	JOURNAL OF POLYMERS AND THE ENVIRONMENT	English	Article	1566-2543	1572-8919	2023	31	12	10.1007/s10924-023-02947-2	http://dx.doi.org/10.1007/s10924-023-02947-2	JUN 2023	11	Engineering, Environmental; Polymer Science	Science Citation Index Expanded (SCI-EXPANDED)	Engineering; Polymer Science	Y2ZY4	WOS:001020228800001	View Full Record in Web of Science
162	Zhang, TM; Zhang, WW; Xi, H; Li, QQ; Shen, MX; Ying, GB; Zhang, JF	Polydopamine functionalized cellulose-MXene composite aerogel with superior adsorption of methylene blue	CELLULOSE	English	Article	0969-0239	1572-882X	2021	28	7	10.1007/s10570-021-03737-6	http://dx.doi.org/10.1007/s10570-021-03737-6	MAR 2021	13	Materials Science, Paper & Wood; Materials Science, Textiles; Polymer Science	Science Citation Index Expanded (SCI-EXPANDED)	Materials Science; Polymer Science	RT8GV	WOS:000626956000004	View Full Record in Web of Science
163	Mo, LT; Zhang, SF	Bioinspired highly anisotropic, robust and environmental resistant wood aerogel composite with semi-interpenetrating polymer networks for Cu(II) ion removal	CELLULOSE	English	Article	0969-0239	1572-882X	2022	29	15	10.1007/s10570-022-04763-8	http://dx.doi.org/10.1007/s10570-022-04763-8	AUG 2022	18	Materials Science, Paper & Wood; Materials Science, Textiles; Polymer Science	Science Citation Index Expanded (SCI-EXPANDED)	Materials Science; Polymer Science	4L1UL	WOS:000840004100003	View Full Record in Web of Science
164	Lei, CY; Chen, PY; Zhang, ZH; Hua, FC; Hou, XH; Qu, JH; Zhao, YD; Hu, Q	Cellulose cryogels from herbal residues for oily wastewater purification	INTERNATIONAL JOURNAL OF BIOLOGICAL MACROMOLECULES	English	Article	0141-8130	1879-0003	2023	252		10.1016/j.ijbiomac.2023.126417	http://dx.doi.org/10.1016/j.ijbiomac.2023.126417	AUG 2023	9	Biochemistry & Molecular Biology; Chemistry, Applied; Polymer Science	Science Citation Index Expanded (SCI-EXPANDED)	Biochemistry & Molecular Biology; Chemistry; Polymer Science	R7SD2	WOS:001066307900001	View Full Record in Web of Science
165	Mariana, M; Khalil, HPSA; Yahya, EB; Olaiya, NG; Alfatah, T; Suriani, AB; Mohamed, A	Recent trends and future prospects of nanostructured aerogels in water treatment applications	JOURNAL OF WATER PROCESS ENGINEERING	English	Article	2214-7144		2022	45		10.1016/j.jwpe.2021.102481	http://dx.doi.org/10.1016/j.jwpe.2021.102481		18	Engineering, Environmental; Engineering, Chemical; Water Resources	Science Citation Index Expanded (SCI-EXPANDED)	Engineering; Water Resources	ZH6CQ	WOS:000761024900001	View Full Record in Web of Science
166	Zheng, K; Gong, WL; Wu, MB; Liu, L; Qiu, XX; Shan, YT; Yao, JM	Amphoteric cellulose microspheres for the efficient remediation of anionic and cationic dyeing wastewater	SEPARATION AND PURIFICATION TECHNOLOGY	English	Article	1383-5866	1873-3794	2023	309		10.1016/j.seppur.2022.123035	http://dx.doi.org/10.1016/j.seppur.2022.123035	DEC 2022	10	Engineering, Chemical	Science Citation Index Expanded (SCI-EXPANDED)	Engineering	7W7BM	WOS:000913664700001	View Full Record in Web of Science
167	Yun, H; Jung, S; Choi, J; Cho, SY; Kwak, HW	Highly efficient sorbent utilizing regenerated cellulose as an eco-friendly template for humic acid removal and oil-water separation processes	SEPARATION AND PURIFICATION TECHNOLOGY	English	Article	1383-5866	1873-3794	2024	341		10.1016/j.seppur.2024.126812	http://dx.doi.org/10.1016/j.seppur.2024.126812	FEB 2024	10	Engineering, Chemical	Science Citation Index Expanded (SCI-EXPANDED)	Engineering	H7S7D	WOS:001325409900001	View Full Record in Web of Science
168	Wang, ZG; Yu, J; Zhang, LL; Zhou, YD; Yang, YQ; Jin, YC	Cellulose laurate ester aerogel as a novel absorbing material for removing pollutants from organic wastewater	CELLULOSE	English	Article	0969-0239	1572-882X	2017	24	11	10.1007/s10570-017-1489-1	http://dx.doi.org/10.1007/s10570-017-1489-1		10	Materials Science, Paper & Wood; Materials Science, Textiles; Polymer Science	Science Citation Index Expanded (SCI-EXPANDED)	Materials Science; Polymer Science	FK8QF	WOS:000413772600038	View Full Record in Web of Science
169	Gallegos-Cerda, SD; Hernández-Varela, JD; Pérez, JJC; Huerta-Aguilar, CA; Victoriano, LG; Arredondo-Tamayo, B; Hernández, OR	Development of a low-cost photocatalytic aerogel based on cellulose, carbon nanotubes, and TiO2 nanoparticles for the degradation of organic dyes	CARBOHYDRATE POLYMERS	English	Article	0144-8617	1879-1344	2024	324		10.1016/j.carbpol.2023.121476	http://dx.doi.org/10.1016/j.carbpol.2023.121476	OCT 2023	16	Chemistry, Applied; Chemistry, Organic; Polymer Science	Science Citation Index Expanded (SCI-EXPANDED)	Chemistry; Polymer Science	X5ER2	WOS:001098685200001	View Full Record in Web of Science
170	Wang, QQ; Liu, SM; Chen, HL; Liu, J; Liu, H; Zhu, QQ	Carboxylated Cellulose Silica Hybrid Beads for Efficient Dye Removal	BIORESOURCES	English	Article	1930-2126		2023	18	2	10.15376/biores.18.2.4104-4115	http://dx.doi.org/10.15376/biores.18.2.4104-4115		12	Materials Science, Paper & Wood	Science Citation Index Expanded (SCI-EXPANDED)	Materials Science	G7VZ1	WOS:000991202900004	View Full Record in Web of Science
171	Su, XP; Liao, Q; Liu, L; Meng, RJ; Qian, ZQ; Gao, HY; Yao, JM	Cu2O nanoparticle-functionalized cellulose-based aerogel as high-performance visible-light photocatalyst	CELLULOSE	English	Article	0969-0239	1572-882X	2017	24	2	10.1007/s10570-016-1154-0	http://dx.doi.org/10.1007/s10570-016-1154-0		13	Materials Science, Paper & Wood; Materials Science, Textiles; Polymer Science	Science Citation Index Expanded (SCI-EXPANDED)	Materials Science; Polymer Science	EK8AE	WOS:000394145500041	View Full Record in Web of Science
172	Zhu, JT; Wang, YY; Xu, YJ; Yin, YY	Cellulose-rich photothermal wood aerogels via partially delignification-reactive black dyeing for interface evaporation of dye wastewater	INTERNATIONAL JOURNAL OF BIOLOGICAL MACROMOLECULES	English	Article	0141-8130	1879-0003	2025	316		10.1016/j.ijbiomac.2025.144655	http://dx.doi.org/10.1016/j.ijbiomac.2025.144655	MAY 2025	9	Biochemistry & Molecular Biology; Chemistry, Applied; Polymer Science	Science Citation Index Expanded (SCI-EXPANDED)	Biochemistry & Molecular Biology; Chemistry; Polymer Science	3JH3Q	WOS:001501697400010	View Full Record in Web of Science
173	Deng, YX; Li, ZH; Wang, R; Shi, Y	Cellulose Nanocrystal and Polymer Composite Microspheres for Methylene Blue Adsorption	POLYMERS	English	Article		2073-4360	2025	17	9	10.3390/polym17091205	http://dx.doi.org/10.3390/polym17091205		18	Polymer Science	Science Citation Index Expanded (SCI-EXPANDED)	Polymer Science	2ME3A	WOS:001485958100001	View Full Record in Web of Science
174	Ren, WJ; Gao, JK; Lei, C; Xie, YB; Cai, YR; Ni, QQ; Yao, JM	Recyclable metal-organic framework/cellulose aerogels for activating peroxymonosulfate to degrade organic pollutants	CHEMICAL ENGINEERING JOURNAL	English	Article	1385-8947	1873-3212	2018	349		10.1016/j.cej.2018.05.143	http://dx.doi.org/10.1016/j.cej.2018.05.143		9	Engineering, Environmental; Engineering, Chemical	Science Citation Index Expanded (SCI-EXPANDED)	Engineering	GL4BI	WOS:000437090400076	View Full Record in Web of Science
175	Nguyen, DD; Vu, CM; Vu, HT; Choi, HJ	Micron-Size White Bamboo Fibril-Based Silane Cellulose Aerogel: Fabrication and Oil Absorbent Characteristics	MATERIALS	English	Article	1996-1944		2019	12	9	10.3390/ma12091407	http://dx.doi.org/10.3390/ma12091407		14	Chemistry, Physical; Materials Science, Multidisciplinary; Metallurgy & Metallurgical Engineering; Physics, Applied; Physics, Condensed Matter	Science Citation Index Expanded (SCI-EXPANDED)	Chemistry; Materials Science; Metallurgy & Metallurgical Engineering; Physics	IA7SV	WOS:000469757500048	View Full Record in Web of Science
176	Wang, S; Chen, W; Zhang, CR; Pan, H	Efficient and selective adsorption of cationic dyes with regenerated cellulose	CHEMICAL PHYSICS LETTERS	English	Article	0009-2614	1873-4448	2021	784		10.1016/j.cplett.2021.139104	http://dx.doi.org/10.1016/j.cplett.2021.139104	OCT 2021	8	Chemistry, Physical; Physics, Atomic, Molecular & Chemical	Science Citation Index Expanded (SCI-EXPANDED)	Chemistry; Physics	WL8PY	WOS:000710662200013	View Full Record in Web of Science
177	Wu, GY; Zhou, CW; Li, HX; Xia, SY; Zhu, YL; Han, JG; Xing, WN	Controlled fabrication of the biomass cellulose aerogel@ZIF-8 nanocomposite as efficient and recyclable adsorbents for methylene blue removal	INDUSTRIAL CROPS AND PRODUCTS	English	Article	0926-6690	1872-633X	2023	193		10.1016/j.indcrop.2022.116169	http://dx.doi.org/10.1016/j.indcrop.2022.116169	DEC 2022	11	Agricultural Engineering; Agronomy	Science Citation Index Expanded (SCI-EXPANDED)	Agriculture	EO4K4	WOS:001139852500001	View Full Record in Web of Science
178	Xiong, JQ; Zhang, DS; Lin, H; Chen, YY	Amphiprotic cellulose mediated graphene oxide magnetic aerogels for water remediation	CHEMICAL ENGINEERING JOURNAL	English	Article	1385-8947	1873-3212	2020	400		10.1016/j.cej.2020.125890	http://dx.doi.org/10.1016/j.cej.2020.125890		9	Engineering, Environmental; Engineering, Chemical	Science Citation Index Expanded (SCI-EXPANDED)	Engineering	NO2OO	WOS:000569324100009	View Full Record in Web of Science
179	An, YP; Luo, Q; Zhong, YY; Ma, XZ; Li, SQ; Wu, JL; Na, HN; Sun, Z; Zhu, J; Chen, J	The green design of corncob cellulose/reduced graphene oxide-derived hierarchical porous aerogels for efficient dye adsorption	NEW JOURNAL OF CHEMISTRY	English	Article	1144-0546	1369-9261	2022	46	31	10.1039/d2nj01767a	http://dx.doi.org/10.1039/d2nj01767a	JUL 2022	8	Chemistry, Multidisciplinary	Science Citation Index Expanded (SCI-EXPANDED)	Chemistry	3P3GY	WOS:000827760800001	View Full Record in Web of Science
180	Kucukcobanoglu, Y; Ayisigi, M; Haseki, S; Aktas, LY	In situ Green Synthesis of Cellulose based Silver Nanocomposite and its Catalytic Dye Removal Potential Against Methylene Blue	JOURNAL OF CLUSTER SCIENCE	English	Article	1040-7278	1572-8862	2022	33	4	10.1007/s10876-021-02093-6	http://dx.doi.org/10.1007/s10876-021-02093-6	MAY 2021	11	Chemistry, Inorganic & Nuclear	Science Citation Index Expanded (SCI-EXPANDED)	Chemistry	2M1MJ	WOS:000653051900001	View Full Record in Web of Science
181	Romero-Montero, A; Rosas-Melendez, SA; Valencia-Bermúdez, JL; Nuñez-Tapia, I; Piña-Barba, MC; Melgoza-Ramírez, LJ; Leyva-Gómez, G; Del Prado-Audelo, ML	Oil/water separation by super-hydrophobic wastepaper cellulose-candelilla wax cryogel: a circular material-based alternative	FRONTIERS IN MATERIALS	English	Article	2296-8016		2023	10		10.3389/fmats.2023.1308094	http://dx.doi.org/10.3389/fmats.2023.1308094		10	Materials Science, Multidisciplinary	Science Citation Index Expanded (SCI-EXPANDED)	Materials Science	DJ8F4	WOS:001131753700001	View Full Record in Web of Science
182	Ma, CH; Jing, YJ; Li, YZ; Zhang, M; Sun, HX; Li, A	Cellulose-Based Aerogels with Photocatalytic Function for Solar Steam Generation	ENERGY TECHNOLOGY	English	Article	2194-4288	2194-4296	2024	12	6	10.1002/ente.202301546	http://dx.doi.org/10.1002/ente.202301546	APR 2024	9	Energy & Fuels	Science Citation Index Expanded (SCI-EXPANDED)	Energy & Fuels	TM2M4	WOS:001205187400001	View Full Record in Web of Science
183	Wu, J; Yang, XY; Jia, XH; Yang, J; Miao, X; Shao, D; Song, HJ; Li, Y	Full biomass-derived multifunctional aerogel for solar-driven interfacial evaporation	CHEMICAL ENGINEERING JOURNAL	English	Article	1385-8947	1873-3212	2023	471		10.1016/j.cej.2023.144684	http://dx.doi.org/10.1016/j.cej.2023.144684	JUL 2023	10	Engineering, Environmental; Engineering, Chemical	Science Citation Index Expanded (SCI-EXPANDED)	Engineering	P0IM2	WOS:001047562200001	View Full Record in Web of Science
184	Kim, UJ; Kim, D; You, J; Choi, JW; Kimura, S; Wada, M	Preparation of cellulose-chitosan foams using an aqueous lithium bromide solution and their adsorption ability for Congo red	CELLULOSE	English	Article	0969-0239	1572-882X	2018	25	4	10.1007/s10570-018-1742-2	http://dx.doi.org/10.1007/s10570-018-1742-2		14	Materials Science, Paper & Wood; Materials Science, Textiles; Polymer Science	Science Citation Index Expanded (SCI-EXPANDED)	Materials Science; Polymer Science	GB2ZT	WOS:000428925300033	View Full Record in Web of Science
185	Yang, L; Zhan, YF; Gong, YJ; Ren, EH; Lan, JW; Guo, RH; Yan, B; Chen, S; Lin, SJ	Development of eco-friendly CO2-responsive cellulose nanofibril aerogels as green adsorbents for anionic dyes removal	JOURNAL OF HAZARDOUS MATERIALS	English	Article	0304-3894	1873-3336	2021	405		10.1016/j.jhazmat.2020.124194	http://dx.doi.org/10.1016/j.jhazmat.2020.124194	JAN 2021	12	Engineering, Environmental; Environmental Sciences	Science Citation Index Expanded (SCI-EXPANDED)	Engineering; Environmental Sciences & Ecology	QE4FG	WOS:000616162500008	View Full Record in Web of Science
186	Zhu, JL; Chen, SP; Ma, GQ; Ren, JX; Li, HL; Lin, W; Huang, HD; Li, ZM	Regenerated cellulose as template for in-situ synthesis of monoclinic titanium dioxide nanocomposite carbon aerogel towards multiple application in water treatment	JOURNAL OF COLLOID AND INTERFACE SCIENCE	English	Article	0021-9797	1095-7103	2023	630		10.1016/j.jcis.2022.10.085	http://dx.doi.org/10.1016/j.jcis.2022.10.085	OCT 2022	11	Chemistry, Physical	Science Citation Index Expanded (SCI-EXPANDED)	Chemistry	6D6DW	WOS:000882779700003	View Full Record in Web of Science
187	Pan, SQ; Wang, XY; Yang, YD; Zhong, SL; Shen, HO; Cui, XJ	Amino acid functionalized carboxymethyl cellulose-based crosslinked aerogels for efficient removal of dye and metal ion from aqueous solution	INTERNATIONAL JOURNAL OF BIOLOGICAL MACROMOLECULES	English	Article	0141-8130	1879-0003	2024	282		10.1016/j.ijbiomac.2024.137411	http://dx.doi.org/10.1016/j.ijbiomac.2024.137411	NOV 2024	12	Biochemistry & Molecular Biology; Chemistry, Applied; Polymer Science	Science Citation Index Expanded (SCI-EXPANDED)	Biochemistry & Molecular Biology; Chemistry; Polymer Science	M4E0N	WOS:001357079300001	View Full Record in Web of Science
188	Liu, Y	Functional cellulose aerogel nanocomposites with enhanced adsorption capability and excellent photocatalytic performance	INTERNATIONAL JOURNAL OF BIOLOGICAL MACROMOLECULES	English	Article	0141-8130	1879-0003	2023	231		10.1016/j.ijbiomac.2023.123393	http://dx.doi.org/10.1016/j.ijbiomac.2023.123393	JAN 2023	10	Biochemistry & Molecular Biology; Chemistry, Applied; Polymer Science	Science Citation Index Expanded (SCI-EXPANDED)	Biochemistry & Molecular Biology; Chemistry; Polymer Science	E3MH4	WOS:000974612500001	View Full Record in Web of Science
189	Jiao, Y; Wan, CC; Li, J	HYDROTHERMAL SYNTHESIS OF SNO2-ZNO AGGREGATES IN CELLULOSE AEROGELS FOR PHOTOCATALYTIC DEGRADATION OF RHODAMINE B	CELLULOSE CHEMISTRY AND TECHNOLOGY	English	Article	0576-9787		2018	52	1-2				5	Materials Science, Paper & Wood	Science Citation Index Expanded (SCI-EXPANDED)	Materials Science	GE2XY	WOS:000431079200018	View Full Record in Web of Science
190	Chen, XY; Yang, MY; An, LY; He, J; Lai, KR; Wang, YY	A solar-driven nanocellulose Janus aerogel with excellent floating stability and dual functions of oil-water separation and photocatalytic degradation of organic pollutants	INTERNATIONAL JOURNAL OF BIOLOGICAL MACROMOLECULES	English	Article	0141-8130	1879-0003	2024	278		10.1016/j.ijbiomac.2024.134698	http://dx.doi.org/10.1016/j.ijbiomac.2024.134698	AUG 2024	12	Biochemistry & Molecular Biology; Chemistry, Applied; Polymer Science	Science Citation Index Expanded (SCI-EXPANDED)	Biochemistry & Molecular Biology; Chemistry; Polymer Science	D7C0X	WOS:001297713100001	View Full Record in Web of Science
191	Zhao, ZM; Feng, LY; Song, DS; Zhang, M	Research Progress in the Preparation of MOF/Cellulose Composites and Their Applications in Fluorescent Detection, Adsorption, and Degradation of Pollutants in Wastewater	JOURNAL OF POLYMER MATERIALS	English	Review	0973-8622	0976-3449	2025	42	4	10.32604/jpm.2025.074529	http://dx.doi.org/10.32604/jpm.2025.074529		29	Polymer Science	Science Citation Index Expanded (SCI-EXPANDED)	Polymer Science	AU2VO	WOS:001656921100001	View Full Record in Web of Science
192	Xiang, C; Wang, C; Guo, RH; Lan, JW; Lin, SJ; Jiang, SX; Lai, XX; Zhang, Y; Xiao, HY	Synthesis of carboxymethyl cellulose-reduced graphene oxide aerogel for efficient removal of organic liquids and dyes	JOURNAL OF MATERIALS SCIENCE	English	Article	0022-2461	1573-4803	2019	54	2	10.1007/s10853-018-2900-5	http://dx.doi.org/10.1007/s10853-018-2900-5		12	Materials Science, Multidisciplinary	Science Citation Index Expanded (SCI-EXPANDED)	Materials Science	GY7YF	WOS:000448833200068	View Full Record in Web of Science
193	Wang, SK; Ma, XF; Zheng, PW	Sulfo-functional 3D porous cellulose/graphene oxide composites for highly efficient removal of methylene blue and tetracycline from water	INTERNATIONAL JOURNAL OF BIOLOGICAL MACROMOLECULES	English	Article	0141-8130	1879-0003	2019	140		10.1016/j.ijbiomac.2019.08.111	http://dx.doi.org/10.1016/j.ijbiomac.2019.08.111		10	Biochemistry & Molecular Biology; Chemistry, Applied; Polymer Science	Science Citation Index Expanded (SCI-EXPANDED)	Biochemistry & Molecular Biology; Chemistry; Polymer Science	JU4OF	WOS:000501656200014	View Full Record in Web of Science
194	Jiang, JX; Zhu, J; Zhang, QH; Zhan, XL; Chen, FQ	A Shape Recovery Zwitterionic Bacterial Cellulose Aerogel with Superior Performances for Water Remediation	LANGMUIR	English	Article	0743-7463		2019	35	37	10.1021/acs.langmuir.8b04180	http://dx.doi.org/10.1021/acs.langmuir.8b04180		9	Chemistry, Multidisciplinary; Chemistry, Physical; Materials Science, Multidisciplinary	Science Citation Index Expanded (SCI-EXPANDED)	Chemistry; Materials Science	IZ5XL	WOS:000487156300001	View Full Record in Web of Science
195	Liu, XH; Yang, R; Xu, MC; Ma, CH; Li, W; Yin, Y; Huang, QT; Wu, YQ; Li, J; Liu, SX	Hydrothermal Synthesis of Cellulose Nanocrystal-Grafted-Acrylic Acid Aerogels with Superabsorbent Properties	POLYMERS	English	Article	2073-4360		2018	10	10	10.3390/polym10101168	http://dx.doi.org/10.3390/polym10101168		15	Polymer Science	Science Citation Index Expanded (SCI-EXPANDED)	Polymer Science	GY5ZF	WOS:000448662400123	View Full Record in Web of Science
196	Chen, JJ; Zhao, T; Ibragimov, AB; Yang, XG; Gao, JK	Construction of metal-organic framework@cellulose nanofiber aerogel based on directional freezing for degradation of organic pollutants	JOURNAL OF SOLID STATE CHEMISTRY	English	Article	0022-4596	1095-726X	2024	334		10.1016/j.jssc.2024.124684	http://dx.doi.org/10.1016/j.jssc.2024.124684	MAR 2024	8	Chemistry, Inorganic & Nuclear; Chemistry, Physical	Science Citation Index Expanded (SCI-EXPANDED)	Chemistry	RF2B8	WOS:001226177000001	View Full Record in Web of Science
197	Yan, BT; Dai, YM; Li, YX; Xin, LL; Li, MY; Long, HM; Gao, XP	Preparation of polyethyleneimine modified cellulose/nano-CdS composite aerogel and its photocatalytic properties for organic dyes under visible light	INTERNATIONAL JOURNAL OF BIOLOGICAL MACROMOLECULES	English	Article	0141-8130	1879-0003	2025	306		10.1016/j.ijbiomac.2025.141748	http://dx.doi.org/10.1016/j.ijbiomac.2025.141748	MAR 2025	17	Biochemistry & Molecular Biology; Chemistry, Applied; Polymer Science	Science Citation Index Expanded (SCI-EXPANDED)	Biochemistry & Molecular Biology; Chemistry; Polymer Science	0AZ2W	WOS:001443071700001	View Full Record in Web of Science
198	Wang, L L; Chen, S S; Wu, P C; Wu, K L; Wu, J N; Meng, G H; Hou, J; Liu, Z Y; Guo, X H	Enhanced optical absorption and pollutant adsorption for photocatalytic performance of three-dimensional porous cellulose aerogel with BiVO4 and PANI	JOURNAL OF MATERIALS RESEARCH	English	Article	0884-2914	2044-5326	2020	35	10	10.1557/jmr.2020.40	http://dx.doi.org/10.1557/jmr.2020.40		13	Materials Science, Multidisciplinary	Science Citation Index Expanded (SCI-EXPANDED)	Materials Science	LR8HI	WOS:000535936800010	View Full Record in Web of Science
199	Xu, YY; Guo, YX; Hu, CM; Zhou, YQ; Ding, CL	Copper Sulfide Nanoparticles Anchored in Cotton Linter Carbon Aerogel Promote the Adsorption/Photocatalytic Degradation of Organic Pollutants	GELS	English	Article		2310-2861	2025	11	11	10.3390/gels11110931	http://dx.doi.org/10.3390/gels11110931		22	Polymer Science	Science Citation Index Expanded (SCI-EXPANDED)	Polymer Science	F7371	WOS:001623840600001	View Full Record in Web of Science
200	Yin, LW; Li, YH; Zhang, J; Wang, XX; Chen, BT; Du, QJ; Pi, XX; Zhang, YX; Li, YC; Zhou, HT; He, Y	Efficient removal of Congo red in water by in-situ immobilization of amino-functionalized UiO-67-NH2 on cellulose aerogel	INTERNATIONAL JOURNAL OF BIOLOGICAL MACROMOLECULES	English	Article	0141-8130	1879-0003	2025	328		10.1016/j.ijbiomac.2025.147630	http://dx.doi.org/10.1016/j.ijbiomac.2025.147630	SEP 2025	13	Biochemistry & Molecular Biology; Chemistry, Applied; Polymer Science	Science Citation Index Expanded (SCI-EXPANDED)	Biochemistry & Molecular Biology; Chemistry; Polymer Science	7LO6V	WOS:001573911600001	View Full Record in Web of Science
201	Liu, HJ; Alam, MK; He, MT; Liu, Y; Wang, LM; Qin, XH; Yu, JY	Sustainable Cellulose Aerogel from Waste Cotton Fabric for High-Performance Solar Steam Generation	ACS APPLIED MATERIALS & INTERFACES	English	Article	1944-8244	1944-8252	2021	13	42	10.1021/acsami.1c13362	http://dx.doi.org/10.1021/acsami.1c13362	OCT 2021	8	Nanoscience & Nanotechnology; Materials Science, Multidisciplinary	Science Citation Index Expanded (SCI-EXPANDED)	Science & Technology - Other Topics; Materials Science	WP3RG	WOS:000713052700024	View Full Record in Web of Science
202	Croitoru, AM; Niculescu, AG; Bîrca, AC; Mihaiescu, DE; Radulescu, M; Grumezescu, AM	Nanostructured Aerogels for Water Decontamination: Advances, Challenges, and Future Perspectives	NANOMATERIALS	English	Review		2079-4991	2025	15	12	10.3390/nano15120901	http://dx.doi.org/10.3390/nano15120901		26	Chemistry, Multidisciplinary; Nanoscience & Nanotechnology; Materials Science, Multidisciplinary; Physics, Applied	Science Citation Index Expanded (SCI-EXPANDED)	Chemistry; Science & Technology - Other Topics; Materials Science; Physics	4CP0B	WOS:001514809800001	View Full Record in Web of Science
203	Li, M; Yang, MQ; Liu, BW; Guo, HM; Wang, HT; Li, XN; Wang, LD; James, TD	Self-assembling fluorescent hydrogel for highly efficient water purification and photothermal conversion	CHEMICAL ENGINEERING JOURNAL	English	Article	1385-8947	1873-3212	2022	431		10.1016/j.cej.2021.134245	http://dx.doi.org/10.1016/j.cej.2021.134245		11	Engineering, Environmental; Engineering, Chemical	Science Citation Index Expanded (SCI-EXPANDED)	Engineering	ZY8IK	WOS:000772824400001	View Full Record in Web of Science
204	Zhang, SF; Zhao, MK; Li, H; Hou, C; Du, M	Facile in situ synthesis of ZIF-67/cellulose hybrid membrane for activating peroxymonosulfate to degrade organic contaminants	CELLULOSE	English	Article	0969-0239	1572-882X	2021	28	6	10.1007/s10570-021-03717-w	http://dx.doi.org/10.1007/s10570-021-03717-w	FEB 2021	14	Materials Science, Paper & Wood; Materials Science, Textiles; Polymer Science	Science Citation Index Expanded (SCI-EXPANDED)	Materials Science; Polymer Science	RL3NN	WOS:000619915700002	View Full Record in Web of Science
205	Zhao, MK; Zhang, SF; Fang, GG; Huang, C; Wu, T	Directionally-Grown Carboxymethyl Cellulose/Reduced Graphene Oxide Aerogel with Excellent Structure Stability and Adsorption Capacity	POLYMERS	English	Article		2073-4360	2020	12	10	10.3390/polym12102219	http://dx.doi.org/10.3390/polym12102219		15	Polymer Science	Science Citation Index Expanded (SCI-EXPANDED)	Polymer Science	OM6LH	WOS:000586133200001	View Full Record in Web of Science
206	Wang, Y; Xiong, Y; Wang, JY; Zhang, XD	Cellulose carbon xerogel supported double-perovskite nanoparticles as a versatile and efficient catalyst for the degradation of humic acid under microwave irradiation	CATALYSIS COMMUNICATIONS	English	Article	1566-7367	1873-3905	2017	90		10.1016/j.catcom.2016.11.010	http://dx.doi.org/10.1016/j.catcom.2016.11.010		5	Chemistry, Physical	Science Citation Index Expanded (SCI-EXPANDED)	Chemistry	EH8RC	WOS:000392039000004	View Full Record in Web of Science
207	Lamaming, J; Saalah, S; Rajin, M; Ismail, NM; Yaser, A	A Review on Bamboo as an Adsorbent for Removal of Pollutants for Wastewater Treatment	INTERNATIONAL JOURNAL OF CHEMICAL ENGINEERING	English	Review	1687-806X	1687-8078	2022	2022		10.1155/2022/7218759	http://dx.doi.org/10.1155/2022/7218759		14	Engineering, Chemical	Science Citation Index Expanded (SCI-EXPANDED)	Engineering	ZQ1YQ	WOS:000766908100001	View Full Record in Web of Science
208	Yang, SD; Chen, L; Wang, SS; Liu, S	Production of superwetting cellulose II based membranes with excellent oil/water emulsions separation performance	INDUSTRIAL CROPS AND PRODUCTS	English	Article	0926-6690	1872-633X	2022	177		10.1016/j.indcrop.2022.114554	http://dx.doi.org/10.1016/j.indcrop.2022.114554	JAN 2022	10	Agricultural Engineering; Agronomy	Science Citation Index Expanded (SCI-EXPANDED)	Agriculture	0I4VE	WOS:000779418300003	View Full Record in Web of Science
209	Pan, YH; Zha, TC; Tian, XM; An, LQ; Wang, AW; Wang, R; Zhang, YB; Yao, JX; Liu, DM; Li, SZ; Wang, W	A fully degradable flexible membrane via green synthesis for highly effective separation of oil-water emulsions	CHEMICAL ENGINEERING JOURNAL	English	Article	1385-8947	1873-3212	2024	495		10.1016/j.cej.2024.153319	http://dx.doi.org/10.1016/j.cej.2024.153319	JUN 2024	12	Engineering, Environmental; Engineering, Chemical	Science Citation Index Expanded (SCI-EXPANDED)	Engineering	XI6Y2	WOS:001261104700001	View Full Record in Web of Science
210	Jing, K; Liu, XK; Liu, T; Wang, Z; Liu, H	Facile and green construction of carboxymethyl cellulose-based aerogel to efficiently and selectively adsorb cationic dyes	JOURNAL OF WATER PROCESS ENGINEERING	English	Article	2214-7144		2023	56		10.1016/j.jwpe.2023.104386	http://dx.doi.org/10.1016/j.jwpe.2023.104386	OCT 2023	14	Engineering, Environmental; Engineering, Chemical; Water Resources	Science Citation Index Expanded (SCI-EXPANDED)	Engineering; Water Resources	W1KW9	WOS:001089296500001	View Full Record in Web of Science
211	Wan, CC; Lu, Y; Jin, CD; Sun, QF; Li, J	A Facile Low-Temperature Hydrothermal Method to Prepare Anatase Titania/Cellulose Aerogels with Strong Photocatalytic Activities for Rhodamine B and Methyl Orange Degradations	JOURNAL OF NANOMATERIALS	English	Article	1687-4110	1687-4129	2015	2015		10.1155/2015/717016	http://dx.doi.org/10.1155/2015/717016		8	Nanoscience & Nanotechnology; Materials Science, Multidisciplinary	Science Citation Index Expanded (SCI-EXPANDED)	Science & Technology - Other Topics; Materials Science	CI3VM	WOS:000354675500001	View Full Record in Web of Science
212	Peydayesh, M; Vogt, J; Chen, XL; Zhou, JT; Donat, F; Bagnani, M; Mueller, CR; Mezzenga, R	Amyloid-based carbon aerogels for water purification	CHEMICAL ENGINEERING JOURNAL	English	Article	1385-8947	1873-3212	2022	449		10.1016/j.cej.2022.137703	http://dx.doi.org/10.1016/j.cej.2022.137703	JUN 2022	9	Engineering, Environmental; Engineering, Chemical	Science Citation Index Expanded (SCI-EXPANDED)	Engineering	2U3DS	WOS:000823040100002	View Full Record in Web of Science
213	Geng, BY; Xu, ZY; Liang, P; Zhang, J; Christie, P; Liu, HZ; Wu, SC; Liu, XH	Three-dimensional macroscopic aminosilylated nanocellulose aerogels as sustainable bio-adsorbents for the effective removal of heavy metal ions	INTERNATIONAL JOURNAL OF BIOLOGICAL MACROMOLECULES	English	Article	0141-8130	1879-0003	2021	190		10.1016/j.ijbiomac.2021.08.186	http://dx.doi.org/10.1016/j.ijbiomac.2021.08.186	SEP 2021	8	Biochemistry & Molecular Biology; Chemistry, Applied; Polymer Science	Science Citation Index Expanded (SCI-EXPANDED)	Biochemistry & Molecular Biology; Chemistry; Polymer Science	WL1CM	WOS:000710152100007	View Full Record in Web of Science
214	Wang, S; Lu, A; Zhang, LN	Recent advances in regenerated cellulose materials	PROGRESS IN POLYMER SCIENCE	English	Review	0079-6700	1873-1619	2016	53		10.1016/j.progpolymsci.2015.07.003	http://dx.doi.org/10.1016/j.progpolymsci.2015.07.003		38	Polymer Science	Science Citation Index Expanded (SCI-EXPANDED)	Polymer Science	DJ2ZN	WOS:000374074300004	View Full Record in Web of Science
215	Hasanpour, M; Motahari, S; Jing, DW; Hatami, M	Statistical analysis and optimization of photodegradation efficiency of methyl orange from aqueous solution using cellulose/zinc oxide hybrid aerogel by response surface methodology (RSM)	ARABIAN JOURNAL OF CHEMISTRY	English	Article	1878-5352	1878-5379	2021	14	11	10.1016/j.arabjc.2021.103401	http://dx.doi.org/10.1016/j.arabjc.2021.103401	SEP 2021	13	Chemistry, Multidisciplinary	Science Citation Index Expanded (SCI-EXPANDED)	Chemistry	WO5ZZ	WOS:000712533800010	View Full Record in Web of Science
216	Ding, CL; Hu, CM; Yang, XP; An, XF; Chen, XJ	Preparation and adsorption properties of cotton linters and coal-gangue-based cellulose/SiO2 composite aerogels	CELLULOSE	English	Article	0969-0239	1572-882X	2024	31	10	10.1007/s10570-024-05958-x	http://dx.doi.org/10.1007/s10570-024-05958-x	JUN 2024	20	Materials Science, Paper & Wood; Materials Science, Textiles; Polymer Science	Science Citation Index Expanded (SCI-EXPANDED)	Materials Science; Polymer Science	ZF3B0	WOS:001243288200002	View Full Record in Web of Science
217	Yi, Q; Lu, S; Fan, YT; Cheng, DH; Wang, XM; Cheng, SL; Xie, HX	Preparation and adsorption performance of cellulose nanofibrils/polyvinyl alcohol composite gel spheres with millimeter size	CARBOHYDRATE POLYMERS	English	Article	0144-8617	1879-1344	2022	277		10.1016/j.carbpol.2021.118850	http://dx.doi.org/10.1016/j.carbpol.2021.118850	NOV 2021	9	Chemistry, Applied; Chemistry, Organic; Polymer Science	Science Citation Index Expanded (SCI-EXPANDED)	Chemistry; Polymer Science	XA7QV	WOS:000720837300004	View Full Record in Web of Science
218	Zheng, WQ; Wang, XY; Che, RM; Li, DQ; Zeng, XH; Kong, FG; Shao, LP; Li, X; Xu, F	3D cellulose scaffold with gradient pore structure controlled by hydrogen bond competition: Super-strength and multifunctional oil/water separation	CARBOHYDRATE POLYMERS	English	Article	0144-8617	1879-1344	2024	344		10.1016/j.carbpol.2024.122544	http://dx.doi.org/10.1016/j.carbpol.2024.122544	AUG 2024	13	Chemistry, Applied; Chemistry, Organic; Polymer Science	Science Citation Index Expanded (SCI-EXPANDED)	Chemistry; Polymer Science	C7N5F	WOS:001291201000001	View Full Record in Web of Science
219	Abuhatab, S; Pal, S; Roberts, EPL; Trifkovic, M	Electrochemical Regeneration of Highly Stable and Sustainable Cellulose/Graphene Adsorbent Saturated with Dissolved Organic Dye	LANGMUIR	English	Article	0743-7463	1520-5827	2024	40	7	10.1021/acs.langmuir.3c03265	http://dx.doi.org/10.1021/acs.langmuir.3c03265	FEB 2024	11	Chemistry, Multidisciplinary; Chemistry, Physical; Materials Science, Multidisciplinary	Science Citation Index Expanded (SCI-EXPANDED)	Chemistry; Materials Science	JN2W3	WOS:001163391500001	View Full Record in Web of Science
220	Pi, P; Ren, ZY; Pan, L; Lin, YX; Yang, M; Chen, C; Hou, LX	Mechanically Adaptive Metal Rubber-Cellulose Aerogels for Sustainable Dye Capture and Ultra-Efficient Oil-in-Water Emulsion Separation	SEPARATION AND PURIFICATION TECHNOLOGY	English	Article	1383-5866	1873-3794	2025	379		10.1016/j.seppur.2025.135041	http://dx.doi.org/10.1016/j.seppur.2025.135041	SEP 2025	16	Engineering, Chemical	Science Citation Index Expanded (SCI-EXPANDED)	Engineering	7ZG9S	WOS:001583203500001	View Full Record in Web of Science
221	Liang, S; Wang, XC; Wei, C; Xie, L; Song, ZM; Dang, XG	Remediation and resource utilization of Cr(III), Al(III) and Zr(IV)-containing tannery effluent based on chitosan-carboxymethyl cellulose aerogel	JOURNAL OF BIORESOURCES AND BIOPRODUCTS	English	Article	2097-2415	2369-9698	2025	10	1	10.1016/j.jobab.2024.11.003	http://dx.doi.org/10.1016/j.jobab.2024.11.003		15	Materials Science, Paper & Wood	Science Citation Index Expanded (SCI-EXPANDED)	Materials Science	X7F3M	WOS:001426957400001	View Full Record in Web of Science
222	Akhlamadi, G; Goharshadi, EK	Sustainable and superhydrophobic cellulose nanocrystal-based aerogel derived from waste tissue paper as a sorbent for efficient oil/water separation	PROCESS SAFETY AND ENVIRONMENTAL PROTECTION	English	Article	0957-5820	1744-3598	2021	154		10.1016/j.psep.2021.08.009	http://dx.doi.org/10.1016/j.psep.2021.08.009	AUG 2021	13	Engineering, Environmental; Engineering, Chemical	Science Citation Index Expanded (SCI-EXPANDED)	Engineering	WB3YW	WOS:000703512400002	View Full Record in Web of Science
223	Ma, MT; Chen, YL; Zhao, X; Tan, FZ; Wang, YH; Cao, YF; Cai, WJ	Effective removal of cation dyes from aqueous solution using robust cellulose sponge	JOURNAL OF SAUDI CHEMICAL SOCIETY	English	Article	1319-6103	2212-4640	2020	24	12	10.1016/j.jscs.2020.09.008	http://dx.doi.org/10.1016/j.jscs.2020.09.008		10	Chemistry, Multidisciplinary	Science Citation Index Expanded (SCI-EXPANDED)	Chemistry	PQ5DS	WOS:000606566500001	View Full Record in Web of Science
224	Zhang, GQ; Rong, XL; Huang, WY; Xiao, ZF; Xue, ZR; Cheng, H; Feng, J; Li, LJ	High dye removal and H2O2 production efficiency of KOH-activated bagasse cellulose carbon aerogel-ZnO composite material	COLLOIDS AND SURFACES A-PHYSICOCHEMICAL AND ENGINEERING ASPECTS	English	Article	0927-7757	1873-4359	2025	709		10.1016/j.colsurfa.2025.136202	http://dx.doi.org/10.1016/j.colsurfa.2025.136202	JAN 2025	11	Chemistry, Physical	Science Citation Index Expanded (SCI-EXPANDED)	Chemistry	T6Z6F	WOS:001406463600001	View Full Record in Web of Science
225	Hosseini, SS; Moradi, AM; Javid, AH; Mahvi, AH	From waste to water savior: Fe-Mn-boosted waste-derived cellulose for sustainable tetracycline treatment	INTERNATIONAL JOURNAL OF BIOLOGICAL MACROMOLECULES	English	Article	0141-8130	1879-0003	2025	327		10.1016/j.ijbiomac.2025.147286	http://dx.doi.org/10.1016/j.ijbiomac.2025.147286	SEP 2025	13	Biochemistry & Molecular Biology; Chemistry, Applied; Polymer Science	Science Citation Index Expanded (SCI-EXPANDED)	Biochemistry & Molecular Biology; Chemistry; Polymer Science	7EA4E	WOS:001568792100001	View Full Record in Web of Science
226	Liao, Q; Su, XP; Zhu, WJ; Hua, W; Qian, ZQ; Liu, L; Yao, JM	Flexible and durable cellulose aerogels for highly effective oil/water separation	RSC ADVANCES	English	Article	2046-2069		2016	6	68	10.1039/c6ra12356b	http://dx.doi.org/10.1039/c6ra12356b		9	Chemistry, Multidisciplinary	Science Citation Index Expanded (SCI-EXPANDED)	Chemistry	DQ8XB	WOS:000379493900081	View Full Record in Web of Science
227	Ye, X; Shang, SS; Zhao, YF; Cui, S; Zhong, Y; Huang, LJ	Ultra-efficient adsorption of copper ions in chitosan-montmorillonite composite aerogel at wastewater treatment	CELLULOSE	English	Article	0969-0239	1572-882X	2021	28	11	10.1007/s10570-021-03976-7	http://dx.doi.org/10.1007/s10570-021-03976-7	JUN 2021	12	Materials Science, Paper & Wood; Materials Science, Textiles; Polymer Science	Science Citation Index Expanded (SCI-EXPANDED)	Materials Science; Polymer Science	TK8RB	WOS:000658062400001	View Full Record in Web of Science
228	Lin, YJ; Zhang, W; Ying, GD; Luo, SY; Wang, HS; Tao, YH	Heterostructured bimetallic MOF-on-MOF architectures on amino-functionalized cellulose for enhanced catalytic water treatment	JOURNAL OF WATER PROCESS ENGINEERING	English	Article	2214-7144		2024	67		10.1016/j.jwpe.2024.106135	http://dx.doi.org/10.1016/j.jwpe.2024.106135	SEP 2024	10	Engineering, Environmental; Engineering, Chemical; Water Resources	Science Citation Index Expanded (SCI-EXPANDED)	Engineering; Water Resources	G0F6D	WOS:001313478000001	View Full Record in Web of Science
229	Al-Qahtani, SD; Snari, RM; Alamrani, NA; Aljuhani, E; Bayazeed, A; Aldawsari, AM; El-Metwaly, NM	Synthesis and adsorption properties of fibrous-like aerogel from acylhydrazone polyviologen: efficient removal of reactive dyes from wastewater	JOURNAL OF MATERIALS RESEARCH AND TECHNOLOGY-JMR&T	English	Article	2238-7854	2214-0697	2022	18		10.1016/j.jmrt.2022.03.087	http://dx.doi.org/10.1016/j.jmrt.2022.03.087	MAR 2022	12	Materials Science, Multidisciplinary; Metallurgy & Metallurgical Engineering	Science Citation Index Expanded (SCI-EXPANDED)	Materials Science; Metallurgy & Metallurgical Engineering	1C5GZ	WOS:000793148800001	View Full Record in Web of Science
230	Li, FC; Jia, WH; Liu, ZY; Wen, JF; Hu, GH; Tang, T; Jiang, L; Li, XY; Li, M; Huang, HF	Synthesis of bagasse-derived carboxymethyl cellulose aerogels for efficient removal of cationic dyes and heavy metal ions	NEW JOURNAL OF CHEMISTRY	English	Article	1144-0546	1369-9261	2023	47	11	10.1039/d2nj06078g	http://dx.doi.org/10.1039/d2nj06078g	FEB 2023	11	Chemistry, Multidisciplinary	Science Citation Index Expanded (SCI-EXPANDED)	Chemistry	9T0GH	WOS:000937154600001	View Full Record in Web of Science
231	Dong, SY; Zhao, YL; Yang, JY; Li, W; Luo, WY; Li, SX; Liu, XD; Guo, HY; Yu, CF; Sun, JH; Feng, JL; Zhu, YF	Solar water recycling of carbonaceous aerogel in open and colsed systems for seawater desalination and wastewater purification	CHEMICAL ENGINEERING JOURNAL	English	Article	1385-8947	1873-3212	2022	431		10.1016/j.cej.2021.133824	http://dx.doi.org/10.1016/j.cej.2021.133824		11	Engineering, Environmental; Engineering, Chemical	Science Citation Index Expanded (SCI-EXPANDED)	Engineering	ZV2MG	WOS:000770369100002	View Full Record in Web of Science
232	Gupta, S; Saud, A; Munira, N; Allal, A; Preud'homme, H; Shomar, B; Zaidi, SJ	Removal of heavy metals from wastewater by aerogel derived from date palm waste	ENVIRONMENTAL RESEARCH	English	Article	0013-9351	1096-0953	2024	245		10.1016/j.envres.2023.118022	http://dx.doi.org/10.1016/j.envres.2023.118022	DEC 2023	13	Environmental Sciences; Public, Environmental & Occupational Health	Science Citation Index Expanded (SCI-EXPANDED)	Environmental Sciences & Ecology; Public, Environmental & Occupational Health	FZ4V0	WOS:001149672500001	View Full Record in Web of Science
233	Feng, CT; Ren, PG; Huo, MX; Dai, Z; Liang, D; Jin, YL; Ren, F	Facile synthesis of trimethylammonium grafted cellulose foams with high capacity for selective adsorption of anionic dyes from water	CARBOHYDRATE POLYMERS	English	Article	0144-8617	1879-1344	2020	241		10.1016/j.carbpol.2020.116369	http://dx.doi.org/10.1016/j.carbpol.2020.116369		11	Chemistry, Applied; Chemistry, Organic; Polymer Science	Science Citation Index Expanded (SCI-EXPANDED)	Chemistry; Polymer Science	LW4FT	WOS:000539100600027	View Full Record in Web of Science
234	Zhang, QL; Cheng, YL; Fang, CQ; Shi, JY	Construction of novel regenerated cellulose based foam derived from waste cigarette filters as effective oil adsorbent	JOURNAL OF APPLIED POLYMER SCIENCE	English	Article	0021-8995	1097-4628	2022	139	14	10.1002/app.51900	http://dx.doi.org/10.1002/app.51900	NOV 2021	10	Polymer Science	Science Citation Index Expanded (SCI-EXPANDED)	Polymer Science	YH4JV	WOS:000716328100001	View Full Record in Web of Science
235	Yao, AR; Qiu, JH; Wang, YF; Hu, HY; Huang, CM; Wang, JY; Tian, SY; Yang, L; Lin, SJ; Lan, JW	Synergistic adsorption-Fenton degradation of organic pollutants by MIL-88B/montmorillonite and cellulose nanocrystals functionalized gelatin composite aerogels	SEPARATION AND PURIFICATION TECHNOLOGY	English	Article	1383-5866	1873-3794	2024	332		10.1016/j.seppur.2023.125718	http://dx.doi.org/10.1016/j.seppur.2023.125718	NOV 2023	21	Engineering, Chemical	Science Citation Index Expanded (SCI-EXPANDED)	Engineering	CH0W8	WOS:001124255100001	View Full Record in Web of Science
236	Zhang, JP; Li, BC; Li, LX; Wang, AQ	Ultralight, compressible and multifunctional carbon aerogels based on natural tubular cellulose	JOURNAL OF MATERIALS CHEMISTRY A	English	Article	2050-7488	2050-7496	2016	4	6	10.1039/c5ta10001a	http://dx.doi.org/10.1039/c5ta10001a		6	Chemistry, Physical; Energy & Fuels; Materials Science, Multidisciplinary	Science Citation Index Expanded (SCI-EXPANDED)	Chemistry; Energy & Fuels; Materials Science	DC9VC	WOS:000369568700005	View Full Record in Web of Science
237	Xu, X; Dong, FH; Yang, XX; Liu, H; Guo, LZ; Qian, YH; Wang, AT; Wang, SF; Luo, JY	Preparation and Characterization of Cellulose Grafted with Epoxidized Soybean Oil Aerogels for Oil-Absorbing Materials	JOURNAL OF AGRICULTURAL AND FOOD CHEMISTRY	English	Article	0021-8561	1520-5118	2019	67	2	10.1021/acs.jafc.8b05161	http://dx.doi.org/10.1021/acs.jafc.8b05161		7	Agriculture, Multidisciplinary; Chemistry, Applied; Food Science & Technology	Science Citation Index Expanded (SCI-EXPANDED)	Agriculture; Chemistry; Food Science & Technology	HI3LB	WOS:000456350200008	View Full Record in Web of Science
238	Li, K; Wen, YT; Song, YY; Qi, N; Li, Y	Visible light-responsive nanocomposite g-C3N4/CNC/PAM aerogel constructed through in-situ photoinitiation for management of wastewater containing organic/heavy metal compound contaminants	COLLOIDS AND SURFACES A-PHYSICOCHEMICAL AND ENGINEERING ASPECTS	English	Article	0927-7757	1873-4359	2023	663		10.1016/j.colsurfa.2023.131101	http://dx.doi.org/10.1016/j.colsurfa.2023.131101	FEB 2023	10	Chemistry, Physical	Science Citation Index Expanded (SCI-EXPANDED)	Chemistry	H7KP0	WOS:000997711100001	View Full Record in Web of Science
239	Kandil, H; Rivilla, I; Labidi, J	Cellulose pulp functionalization with acetaldehyde and cinnamaldehyde for efficient oil removal from wastewater	SURFACES AND INTERFACES	English	Article	2468-0230		2025	73		10.1016/j.surfin.2025.107601	http://dx.doi.org/10.1016/j.surfin.2025.107601	SEP 2025	18	Chemistry, Physical; Materials Science, Coatings & Films; Physics, Applied; Physics, Condensed Matter	Science Citation Index Expanded (SCI-EXPANDED)	Chemistry; Materials Science; Physics	7KG9E	WOS:001573032500003	View Full Record in Web of Science
240	Dang, LTC; Phan, HVT; Dao, MT; Dang, TT; Suvokhiaw, S; Do, NT; Nguyen, TAM; Nguyen, VK; Hoang, LTT	Facile synthesis of a 3D magnetic graphene oxide/Fe3O4/banana peel-derived cellulose composite aerogel for the efficient removal of tetracycline	RSC ADVANCES	English	Article		2046-2069	2024	14	46	10.1039/d4ra04942j	http://dx.doi.org/10.1039/d4ra04942j		14	Chemistry, Multidisciplinary	Science Citation Index Expanded (SCI-EXPANDED)	Chemistry	K5E9K	WOS:001344113800001	View Full Record in Web of Science
241	Su, M; Wang, CJ; You, JQ; Wang, J; Wang, ZR; Liu, Y; Yin, XS; Yang, WZ; Xu, H	Biomass-derived hydrogel enables high-efficiency boron extraction from nuclear wastewater via green selective adsorption and rapid regeneration	JOURNAL OF ENVIRONMENTAL CHEMICAL ENGINEERING	English	Article	2213-2929	2213-3437	2025	13	6	10.1016/j.jece.2025.119981	http://dx.doi.org/10.1016/j.jece.2025.119981	OCT 2025	12	Engineering, Environmental; Engineering, Chemical	Science Citation Index Expanded (SCI-EXPANDED)	Engineering	9JW1M	WOS:001608090900002	View Full Record in Web of Science
242	Wang, ZA; Hu, ML; Wang, QW; Li, LP	Efficient and sustainable photocatalytic degradation of dye in wastewater with porous and recyclable wood foam@V2O5 photocatalysts	JOURNAL OF CLEANER PRODUCTION	English	Article	0959-6526	1879-1786	2022	332		10.1016/j.jclepro.2021.130054	http://dx.doi.org/10.1016/j.jclepro.2021.130054		10	Green & Sustainable Science & Technology; Engineering, Environmental; Environmental Sciences	Science Citation Index Expanded (SCI-EXPANDED)	Science & Technology - Other Topics; Engineering; Environmental Sciences & Ecology	ZV2AI	WOS:000770335600006	View Full Record in Web of Science
243	Lei, C; Gao, JK; Ren, WJ; Xie, YB; Abdalkarim, SYH; Wang, SL; Ni, QQ; Yao, JM	Fabrication of metal-organic frameworks@cellulose aerogels composite materials for removal of heavy metal ions in water	CARBOHYDRATE POLYMERS	English	Article	0144-8617	1879-1344	2019	205		10.1016/j.carbpol.2018.10.029	http://dx.doi.org/10.1016/j.carbpol.2018.10.029		7	Chemistry, Applied; Chemistry, Organic; Polymer Science	Science Citation Index Expanded (SCI-EXPANDED)	Chemistry; Polymer Science	HA2SM	WOS:000450093200004	View Full Record in Web of Science
244	Dadigala, R; Bandi, R; Han, SY; Cho, SW; Kwon, GJ; Lee, SH	Fabrication of a novel reusable nanozyme by immobilizing Co-doped carbon dots on nanocellulose aerogels for efficient dyes degradation	INTERNATIONAL JOURNAL OF BIOLOGICAL MACROMOLECULES	English	Article	0141-8130	1879-0003	2025	297		10.1016/j.ijbiomac.2025.139824	http://dx.doi.org/10.1016/j.ijbiomac.2025.139824	JAN 2025	12	Biochemistry & Molecular Biology; Chemistry, Applied; Polymer Science	Science Citation Index Expanded (SCI-EXPANDED)	Biochemistry & Molecular Biology; Chemistry; Polymer Science	W6G8U	WOS:001419544900001	View Full Record in Web of Science
245	Zhang, JJ; Wang, CC; Lin, ZB; Fu, Q; Niu, CX; Zhao, ZW; Lu, LB	Asymmetric wettable three-dimensional Janus all-cellulose aerogel: Controllable construction with a similar phase self-assembling strategy and oil-water separation performance	JOURNAL OF ENVIRONMENTAL CHEMICAL ENGINEERING	English	Article	2213-2929	2213-3437	2023	11	5	10.1016/j.jece.2023.110776	http://dx.doi.org/10.1016/j.jece.2023.110776	AUG 2023	11	Engineering, Environmental; Engineering, Chemical	Science Citation Index Expanded (SCI-EXPANDED)	Engineering	R3VN8	WOS:001063662400001	View Full Record in Web of Science
246	El Allaoui, B; Chakhtouna, H; Zari, N; Benzeid, H; Qaiss, AE; Bouhfid, R	Superhydrophobic alkylsilane functionalized cellulose beads for efficient oil/water separation	JOURNAL OF WATER PROCESS ENGINEERING	English	Article	2214-7144		2023	54		10.1016/j.jwpe.2023.104015	http://dx.doi.org/10.1016/j.jwpe.2023.104015	JUL 2023	11	Engineering, Environmental; Engineering, Chemical; Water Resources	Science Citation Index Expanded (SCI-EXPANDED)	Engineering; Water Resources	N6CZ3	WOS:001037882200001	View Full Record in Web of Science
247	Li, XY; Lv, Y; Zhao, YF; Si, PX; Meng, Y; Yao, SQ; Dai, L	La-PbO2 electrodeposited porous carbon and its electrocatalytic performance in treating organic pollutants	JOURNAL OF ENVIRONMENTAL MANAGEMENT	English	Article	0301-4797	1095-8630	2025	395		10.1016/j.jenvman.2025.127904	http://dx.doi.org/10.1016/j.jenvman.2025.127904	NOV 2025	7	Environmental Sciences	Science Citation Index Expanded (SCI-EXPANDED)	Environmental Sciences & Ecology	9VP8V	WOS:001616096100016	View Full Record in Web of Science
248	Ren, YX; Hersch, SJ; He, X; Zhou, RF; Dong, T; Lu, QY	A lightweight, mechanically strong, and shapeable copper-benzenedicarboxylate/cellulose aerogel for dye degradation and antibacterial applications	SEPARATION AND PURIFICATION TECHNOLOGY	English	Article	1383-5866	1873-3794	2022	283		10.1016/j.seppur.2021.120229	http://dx.doi.org/10.1016/j.seppur.2021.120229		10	Engineering, Chemical	Science Citation Index Expanded (SCI-EXPANDED)	Engineering	0J9PO	WOS:000780430500002	View Full Record in Web of Science
249	Sayago, UFC; Ballesteros, VB; Aguilar, AML	Bacterial Cellulose-Derived Sorbents for Cr (VI) Remediation: Adsorption, Elution, and Reuse	POLYMERS	English	Article		2073-4360	2024	16	18	10.3390/polym16182605	http://dx.doi.org/10.3390/polym16182605		18	Polymer Science	Science Citation Index Expanded (SCI-EXPANDED)	Polymer Science	H4V1Y	WOS:001323424800001	View Full Record in Web of Science
250	Pei, YB; Li, ML; Li, W; Su, K; Chen, JM; Yang, HW; Hu, DY; Zhang, SL	Cr(VI) removal by cellulose-based composite adsorbent with a double-network structure	COLLOIDS AND SURFACES A-PHYSICOCHEMICAL AND ENGINEERING ASPECTS	English	Article	0927-7757	1873-4359	2021	625		10.1016/j.colsurfa.2021.126963	http://dx.doi.org/10.1016/j.colsurfa.2021.126963	JUN 2021	8	Chemistry, Physical	Science Citation Index Expanded (SCI-EXPANDED)	Chemistry	TI5CN	WOS:000672819200006	View Full Record in Web of Science
251	Jiang, YH; Zhang, YQ; Wang, ZH; An, QD; Xiao, ZY; Xiao, LP; Zhai, SR	Cotton-derived green sustainable membrane with tailored wettability interface: Synergy of lignin and ethyl cellulose	INDUSTRIAL CROPS AND PRODUCTS	English	Article	0926-6690	1872-633X	2022	183		10.1016/j.indcrop.2022.114993	http://dx.doi.org/10.1016/j.indcrop.2022.114993	MAY 2022	10	Agricultural Engineering; Agronomy	Science Citation Index Expanded (SCI-EXPANDED)	Agriculture	1M3IA	WOS:000799865000003	View Full Record in Web of Science
252	Kumalayanti, L; Khamhom, W; Chankhunthod, N; Kidkhunthod, P; Pinitsoontorn, S	Facile synthesis of Au-TiO2/Bacterial cellulose aerogel nanocomposites with enhanced photocatalytic degradation of methylene blue under UV irradiation	RADIATION PHYSICS AND CHEMISTRY	English	Article	0969-806X	1879-0895	2024	221		10.1016/j.radphyschem.2024.111757	http://dx.doi.org/10.1016/j.radphyschem.2024.111757	MAY 2024	15	Chemistry, Physical; Nuclear Science & Technology; Physics, Atomic, Molecular & Chemical	Science Citation Index Expanded (SCI-EXPANDED)	Chemistry; Nuclear Science & Technology; Physics	TC0O7	WOS:001238943900001	View Full Record in Web of Science
253	Ge, B; Ren, GN; Zhao, PF; Jin, CY; Li, WZ; Zhang, ZZ	Preparation of superhydrophobic CdS cotton using visible light response and its application for the control of water pollution	SCIENCE CHINA-TECHNOLOGICAL SCIENCES	English	Article	1674-7321	1869-1900	2019	62	12	10.1007/s11431-019-9560-7	http://dx.doi.org/10.1007/s11431-019-9560-7	OCT 2019	7	Engineering, Multidisciplinary; Materials Science, Multidisciplinary	Science Citation Index Expanded (SCI-EXPANDED)	Engineering; Materials Science	KJ1YN	WOS:000491552500002	View Full Record in Web of Science
254	Guo, ZQ; Zhou, J; Hou, H; Wu, XM; Li, Y	Recyclable Mg-MOF-74@cellulose aerogel composites for efficient removal of heavy metals from wastewater	JOURNAL OF SOLID STATE CHEMISTRY	English	Article	0022-4596	1095-726X	2023	323		10.1016/j.jssc.2023.124059	http://dx.doi.org/10.1016/j.jssc.2023.124059	APR 2023	12	Chemistry, Inorganic & Nuclear; Chemistry, Physical	Science Citation Index Expanded (SCI-EXPANDED)	Chemistry	F6SL6	WOS:000983622600001	View Full Record in Web of Science
255	Liu, C; Yao, AR; Li, W; Xu, Q; Yang, L; Ge, YQ; Lan, JW; Lin, SJ; Qiu, JH	Design of GO@TiO2 and PDA@CNC decorated gelatin aerogel for efficient adsorption and photocatalytic degradation of organic pollutants	JOURNAL OF WATER PROCESS ENGINEERING	English	Article	2214-7144		2025	75		10.1016/j.jwpe.2025.108024	http://dx.doi.org/10.1016/j.jwpe.2025.108024	JUN 2025	16	Engineering, Environmental; Engineering, Chemical; Water Resources	Science Citation Index Expanded (SCI-EXPANDED)	Engineering; Water Resources	3QL7A	WOS:001506569200001	View Full Record in Web of Science
256	Wei, MD; Zheng, HB; Zeng, TN; Yang, J; Fang, XB; Zhang, C	Porous carbon aerogel derived from bacterial cellulose with prominent potential for efficient removal of antibiotics from the aquatic matrix	WATER SCIENCE AND TECHNOLOGY	English	Article	0273-1223	1996-9732	2021	84	8	10.2166/wst.2021.374	http://dx.doi.org/10.2166/wst.2021.374	SEP 2021	12	Engineering, Environmental; Environmental Sciences; Water Resources	Science Citation Index Expanded (SCI-EXPANDED)	Engineering; Environmental Sciences & Ecology; Water Resources	WL8DM	WOS:000696591900001	View Full Record in Web of Science
257	Yang, X; Bismark, S; Wang, DB; Liu, ZY; Tao, Y; Sun, ZW; Han, X; Feng, Q	Zeolitic imidazolate framework-8 modified bacterial cellulose/sodium alginate composite aerogel for efficient removal of tetracycline hydrochloride	JOURNAL OF INDUSTRIAL TEXTILES	English	Article	1528-0837	1530-8057	2023	53		10.1177/15280837231204374	http://dx.doi.org/10.1177/15280837231204374		21	Materials Science, Textiles	Science Citation Index Expanded (SCI-EXPANDED)	Materials Science	U2OF0	WOS:001083241000001	View Full Record in Web of Science
258	Chen, SL; Shao, QZ; Hu, L; Tan, ZR; Zheng, DF	Hydrophobic and magnetic fabrication of hydroxyethyl cellulose-lignin aerogel through ultrasound enhancement for efficient oil/water separation	JOURNAL OF WATER PROCESS ENGINEERING	English	Article	2214-7144		2023	52		10.1016/j.jwpe.2023.103503	http://dx.doi.org/10.1016/j.jwpe.2023.103503	JAN 2023	13	Engineering, Environmental; Engineering, Chemical; Water Resources	Science Citation Index Expanded (SCI-EXPANDED)	Engineering; Water Resources	H5MR4	WOS:000996406600001	View Full Record in Web of Science
259	Tian, XZ; Yang, R; Chen, T; Cao, Y; Deng, HB; Zhang, MY; Jiang, X	Removal of both anionic and cationic dyes from wastewater using pH-responsive adsorbents of L-lysine molecular-grafted cellulose porous foams	JOURNAL OF HAZARDOUS MATERIALS	English	Article	0304-3894	1873-3336	2022	426		10.1016/j.jhazmat.2021.128121	http://dx.doi.org/10.1016/j.jhazmat.2021.128121		15	Engineering, Environmental; Environmental Sciences	Science Citation Index Expanded (SCI-EXPANDED)	Engineering; Environmental Sciences & Ecology	ZO8NZ	WOS:000765985600003	View Full Record in Web of Science
260	Montazeri, M; Norouzbeigi, R	Ambient-dried, natural palm tree trunk-based hydrophobic foam for efficient oil sorption	INDUSTRIAL CROPS AND PRODUCTS	English	Article	0926-6690	1872-633X	2025	225		10.1016/j.indcrop.2025.120551	http://dx.doi.org/10.1016/j.indcrop.2025.120551	JAN 2025	8	Agricultural Engineering; Agronomy	Science Citation Index Expanded (SCI-EXPANDED)	Agriculture	T9F4G	WOS:001407975300001	View Full Record in Web of Science
261	Zhang, XR; Gao, LL; Hu, QY; Wang, XY; Gao, X; Peng, LC; Chen, KL; Zhang, H	Cellulosic composite adsorbent prepared via high-speed shear induced regeneration and chemical modification for ciprofloxacin removal	SEPARATION AND PURIFICATION TECHNOLOGY	English	Article	1383-5866	1873-3794	2025	362		10.1016/j.seppur.2025.131854	http://dx.doi.org/10.1016/j.seppur.2025.131854	FEB 2025	11	Engineering, Chemical	Science Citation Index Expanded (SCI-EXPANDED)	Engineering	X2M8U	WOS:001423765100001	View Full Record in Web of Science
262	Gao, YP; Chen, JY	Nanocellulose-Based Carbon Aerogel Loaded with Composite Metal Oxides and Its Fenton Catalytic Oxidation Degradation of Phenol	NANOMATERIALS	English	Article		2079-4991	2025	15	16	10.3390/nano15161292	http://dx.doi.org/10.3390/nano15161292		19	Chemistry, Multidisciplinary; Nanoscience & Nanotechnology; Materials Science, Multidisciplinary; Physics, Applied	Science Citation Index Expanded (SCI-EXPANDED)	Chemistry; Science & Technology - Other Topics; Materials Science; Physics	6OJ3R	WOS:001558155600001	View Full Record in Web of Science
263	Tian, Q; Jiang, YH; Li, ZD; Zhao, BC; Qiu, FX; Zhang, T	A dual wastes-based aerogel with inverse beetles-like structure for enhanced oily wastewater treatment	SEPARATION AND PURIFICATION TECHNOLOGY	English	Article	1383-5866	1873-3794	2024	333		10.1016/j.seppur.2023.125896	http://dx.doi.org/10.1016/j.seppur.2023.125896	DEC 2023	9	Engineering, Chemical	Science Citation Index Expanded (SCI-EXPANDED)	Engineering	DK5S0	WOS:001131953400001	View Full Record in Web of Science
264	Wang, L; Shao, ZG; Du, HM; Sun, W; Wang, XB; Sun, H	Progress of plant biomass nanomaterials in the adsorption and removal of environmental pollutants	INDUSTRIAL CROPS AND PRODUCTS	English	Article	0926-6690	1872-633X	2025	235		10.1016/j.indcrop.2025.121529	http://dx.doi.org/10.1016/j.indcrop.2025.121529	AUG 2025	13	Agricultural Engineering; Agronomy	Science Citation Index Expanded (SCI-EXPANDED)	Agriculture	8BD6Z	WOS:001584474700001	View Full Record in Web of Science
265	Li, H; Wu, LHY; Zhang, HM; Yu, FY; Peng, LC	Mussel-inspired fabrication of superhydrophobic cellulose-based paper for the integration of excellent antibacterial activity, effective oil/water separation and photocatalytic degradation	COLLOIDS AND SURFACES A-PHYSICOCHEMICAL AND ENGINEERING ASPECTS	English	Article	0927-7757	1873-4359	2022	640		10.1016/j.colsurfa.2022.128490	http://dx.doi.org/10.1016/j.colsurfa.2022.128490	FEB 2022	14	Chemistry, Physical	Science Citation Index Expanded (SCI-EXPANDED)	Chemistry	ZY8KE	WOS:000772829000001	View Full Record in Web of Science
266	Zhou, ZH; Luo, LS; Feng, XL; Mao, ZP; Rong, LD; Wang, BJ	Double-layered cellulosic interfacial evaporator via upcycling of waste cotton fabrics for efficient solar desalination	SEPARATION AND PURIFICATION TECHNOLOGY	English	Article	1383-5866	1873-3794	2024	349		10.1016/j.seppur.2024.127817	http://dx.doi.org/10.1016/j.seppur.2024.127817	MAY 2024	10	Engineering, Chemical	Science Citation Index Expanded (SCI-EXPANDED)	Engineering	TG0O7	WOS:001239997600001	View Full Record in Web of Science
267	Wang, GH; Zhang, JW; Lin, SJ; Xiao, HY; Yang, Q; Chen, S; Yan, B; Gu, YC	Environmentally friendly nanocomposites based on cellulose nanocrystals and polydopamine for rapid removal of organic dyes in aqueous solution	CELLULOSE	English	Article	0969-0239	1572-882X	2020	27	4	10.1007/s10570-019-02944-6	http://dx.doi.org/10.1007/s10570-019-02944-6		13	Materials Science, Paper & Wood; Materials Science, Textiles; Polymer Science	Science Citation Index Expanded (SCI-EXPANDED)	Materials Science; Polymer Science	KQ0NZ	WOS:000516629700018	View Full Record in Web of Science
268	Toorani, F; Aghdasinia, H; Nejatbakhsh, S; Karimi, A	Removal of hydrocarbon pollutants from aqueous media using hydrophobic cellulose-based adsorbents	CHEMICAL ENGINEERING RESEARCH & DESIGN	English	Article	0263-8762	1744-3563	2023	199		10.1016/j.cherd.2023.10.020	http://dx.doi.org/10.1016/j.cherd.2023.10.020	OCT 2023	12	Engineering, Chemical	Science Citation Index Expanded (SCI-EXPANDED)	Engineering	X2IL8	WOS:001096742700001	View Full Record in Web of Science
269	Ye, JD; Tian, DX; Song, WH; Lin, HD; Fan, QH; Li, XB	Preparation of magnetic ZnO/ZnFe2O4/CCA for highly efficient removal of methylene blue by synergistic adsorption-photocatalysis under visible light irradiation	JOURNAL OF ALLOYS AND COMPOUNDS	English	Article	0925-8388	1873-4669	2025	1010		10.1016/j.jallcom.2024.177808	http://dx.doi.org/10.1016/j.jallcom.2024.177808	DEC 2024	11	Chemistry, Physical; Materials Science, Multidisciplinary; Metallurgy & Metallurgical Engineering	Science Citation Index Expanded (SCI-EXPANDED)	Chemistry; Materials Science; Metallurgy & Metallurgical Engineering	P3T2A	WOS:001377166500001	View Full Record in Web of Science
270	Nguyen, NTT; Nguyen, TTT; Nguyen, DTC; Tran, TV	Fruit waste-derived aerogels for the removal of dyes, heavy metals and oils in water: a review	ENVIRONMENTAL CHEMISTRY LETTERS	English	Review	1610-3653	1610-3661	2024	22	1	10.1007/s10311-023-01667-2	http://dx.doi.org/10.1007/s10311-023-01667-2	NOV 2023	25	Chemistry, Multidisciplinary; Engineering, Environmental; Environmental Sciences	Science Citation Index Expanded (SCI-EXPANDED)	Chemistry; Engineering; Environmental Sciences & Ecology	GF8B7	WOS:001105120400001	View Full Record in Web of Science
271	Xu, P; Yang, J; Chen, Y; Li, Y; Jia, XH; Song, HJ	Wood-derived fiber/BiOBr/AgBr sponges by in situ synthesis for separation of emulsions and degradation of dyes	MATERIALS & DESIGN	English	Article	0264-1275	1873-4197	2019	183		10.1016/j.matdes.2019.108179	http://dx.doi.org/10.1016/j.matdes.2019.108179		12	Materials Science, Multidisciplinary	Science Citation Index Expanded (SCI-EXPANDED)	Materials Science	JE5LA	WOS:000490732800071	View Full Record in Web of Science
272	Duan, C; Meng, X; Liu, CR; Lu, WL; Liu, J; Dai, L; Wang, WL; Zhao, W; Xiong, CY; Ni, YH	Carbohydrates-rich corncobs supported metal-organic frameworks as versatile biosorbents for dye removal and microbial inactivation	CARBOHYDRATE POLYMERS	English	Article	0144-8617	1879-1344	2019	222		10.1016/j.carbpol.2019.115042	http://dx.doi.org/10.1016/j.carbpol.2019.115042		9	Chemistry, Applied; Chemistry, Organic; Polymer Science	Science Citation Index Expanded (SCI-EXPANDED)	Chemistry; Polymer Science	II8EP	WOS:000475425500011	View Full Record in Web of Science
273	Dong, BH; Yao, PJ; Xie, F; Yang, H; Arenal, R; Li, WJ	Kapok/regenerated cellulose based carbon aerogel prepared at a low-temperature carbonization for oil/water separation	INDUSTRIAL CROPS AND PRODUCTS	English	Article	0926-6690	1872-633X	2024	222		10.1016/j.indcrop.2024.119743	http://dx.doi.org/10.1016/j.indcrop.2024.119743	OCT 2024	12	Agricultural Engineering; Agronomy	Science Citation Index Expanded (SCI-EXPANDED)	Agriculture	J0V9G	WOS:001334345400001	View Full Record in Web of Science
274	Xie, ML; Zhong, MQ; Qin, CN; Liu, Y; Zhao, H; Yin, WB	Novel bagasse cellulose-based foams with pH-responsive wetting properties for controlled oil/water separation	INDUSTRIAL CROPS AND PRODUCTS	English	Article	0926-6690	1872-633X	2023	193		10.1016/j.indcrop.2022.116192	http://dx.doi.org/10.1016/j.indcrop.2022.116192	JAN 2023	9	Agricultural Engineering; Agronomy	Science Citation Index Expanded (SCI-EXPANDED)	Agriculture	FI0M3	WOS:001145015300034	View Full Record in Web of Science
275	Chakraborty, S; Tripathi, A	Low-cost sorbent materials for the remediation of valuable organic solvents from industrial wastewater	JOURNAL OF WATER PROCESS ENGINEERING	English	Article	2214-7144		2024	67		10.1016/j.jwpe.2024.106242	http://dx.doi.org/10.1016/j.jwpe.2024.106242	SEP 2024	12	Engineering, Environmental; Engineering, Chemical; Water Resources	Science Citation Index Expanded (SCI-EXPANDED)	Engineering; Water Resources	I3V8S	WOS:001329576500001	View Full Record in Web of Science
276	Qian, LW; Chen, HA; Zhang, SF; Yang, YX; Zhang, LL; Yang, MX; Song, WQ; Nica, V	All-biomass cellulose/casein adsorbent fabricated via the green solvent system of ionic liquid for the efficient removal of Cu(II), Cd(II) and Pb(II)	CELLULOSE	English	Article	0969-0239	1572-882X	2023	30	16	10.1007/s10570-023-05484-2	http://dx.doi.org/10.1007/s10570-023-05484-2	SEP 2023	16	Materials Science, Paper & Wood; Materials Science, Textiles; Polymer Science	Science Citation Index Expanded (SCI-EXPANDED)	Materials Science; Polymer Science	U8TP6	WOS:001076072100004	View Full Record in Web of Science
277	Wang, T; Wang, W; Hu, CY; Zheng, J; Zhu, ZJ; Liu, BJ	Design of carboxymethyl cellulose/alginate aerogels with anti-fouling and light-driven self-cleaning for enhanced oily wastewater remediation	CARBOHYDRATE POLYMERS	English	Article	0144-8617	1879-1344	2024	342		10.1016/j.carbpol.2024.122358	http://dx.doi.org/10.1016/j.carbpol.2024.122358	JUN 2024	12	Chemistry, Applied; Chemistry, Organic; Polymer Science	Science Citation Index Expanded (SCI-EXPANDED)	Chemistry; Polymer Science	WD5M0	WOS:001252944100001	View Full Record in Web of Science
278	Yuan, GQ; Tang, ZH; Zhang, JZ; Zhang, X; Zhou, KN; Dong, L; Liu, XF; Li, YG; Li, FL; Zhang, HJ; Zhang, SW	Microwave-powered ZnFe2O4/SnS2/bagasse cellulose aerogel: A novel green catalyst for rapid Cr(VI) reduction	JOURNAL OF CLEANER PRODUCTION	English	Article	0959-6526	1879-1786	2025	532		10.1016/j.jclepro.2025.146945	http://dx.doi.org/10.1016/j.jclepro.2025.146945		12	Green & Sustainable Science & Technology; Engineering, Environmental; Environmental Sciences	Science Citation Index Expanded (SCI-EXPANDED)	Science & Technology - Other Topics; Engineering; Environmental Sciences & Ecology	FO5MN	WOS:001723662500001	View Full Record in Web of Science
279	Baek, D; Yoon, S; Choi, H; Lim, S; Byeon, J; Kim, DY	MTMS-modified cellulose cryogels derived from licorice (Glycyrrhiza uralensis Fisch.) Residue: Biomass materials fabrication and oil adsorption potential	INDUSTRIAL CROPS AND PRODUCTS	English	Article	0926-6690	1872-633X	2025	235		10.1016/j.indcrop.2025.121838	http://dx.doi.org/10.1016/j.indcrop.2025.121838	SEP 2025	9	Agricultural Engineering; Agronomy	Science Citation Index Expanded (SCI-EXPANDED)	Agriculture	7NV8D	WOS:001575453600001	View Full Record in Web of Science
280	Ma, ZH; Han, Y; Xing, XY; Zhu, HW; Wang, QY; Wang, X	Highly efficient oil-water separation of superhydrophobic cellulose II aerogel based on dissolution and regeneration of cotton in lithium bromide system	JOURNAL OF MOLECULAR LIQUIDS	English	Article	0167-7322	1873-3166	2022	367		10.1016/j.molliq.2022.120543	http://dx.doi.org/10.1016/j.molliq.2022.120543	OCT 2022	10	Chemistry, Physical; Physics, Atomic, Molecular & Chemical	Science Citation Index Expanded (SCI-EXPANDED)	Chemistry; Physics	6B2VX	WOS:000881198200004	View Full Record in Web of Science
281	Yang, XP; Hu, CM; An, XF; Chen, XJ; Ding, CL	Study of photocatalytic degradation of dyeing wastewater with CdS nanoparticles anchored on cotton short staple-based carbon aerogels	JOURNAL OF ALLOYS AND COMPOUNDS	English	Article	0925-8388	1873-4669	2024	1003		10.1016/j.jallcom.2024.175594	http://dx.doi.org/10.1016/j.jallcom.2024.175594	JUL 2024	13	Chemistry, Physical; Materials Science, Multidisciplinary; Metallurgy & Metallurgical Engineering	Science Citation Index Expanded (SCI-EXPANDED)	Chemistry; Materials Science; Metallurgy & Metallurgical Engineering	A9M5D	WOS:001285707900001	View Full Record in Web of Science
282	Huang, Y; Sun, YF; Liu, H	Fabrication of chitin nanofiber-PDMS composite aerogels from Pickering emulsion templates with potential application in hydrophobic organic contaminant removal	JOURNAL OF HAZARDOUS MATERIALS	English	Article	0304-3894	1873-3336	2021	419		10.1016/j.jhazmat.2021.126475	http://dx.doi.org/10.1016/j.jhazmat.2021.126475	JUL 2021	15	Engineering, Environmental; Environmental Sciences	Science Citation Index Expanded (SCI-EXPANDED)	Engineering; Environmental Sciences & Ecology	UM4RS	WOS:000693319700001	View Full Record in Web of Science
283	Rahman, MM; Huang, DY; Ewulonu, CM; Wang, C; Kuga, S; Wu, M; Huang, Y	Preparation of multifunctional cellulosic fabric based on graphene/TiO2 nanocoating	CELLULOSE	English	Article	0969-0239	1572-882X	2021	28	2	10.1007/s10570-020-03558-z	http://dx.doi.org/10.1007/s10570-020-03558-z	NOV 2020	13	Materials Science, Paper & Wood; Materials Science, Textiles; Polymer Science	Science Citation Index Expanded (SCI-EXPANDED)	Materials Science; Polymer Science	QD6XV	WOS:000588598300004	View Full Record in Web of Science
284	Khumalo, NL; Mohomane, SM; Elumalai, V; Motaung, TE	Fabrication of a Carboxylate Cellulose Nanocrysal-Silica-TiO2 Aerogel for Enhanced Photocatalytic Degradation of Methylene Blue	MATERIALS	English	Article		1996-1944	2025	18	20	10.3390/ma18204702	http://dx.doi.org/10.3390/ma18204702		19	Chemistry, Physical; Materials Science, Multidisciplinary; Metallurgy & Metallurgical Engineering; Physics, Applied; Physics, Condensed Matter	Science Citation Index Expanded (SCI-EXPANDED)	Chemistry; Materials Science; Metallurgy & Metallurgical Engineering; Physics	9AY1V	WOS:001602015400001	View Full Record in Web of Science
285	Amaly, N; EL-Moghazy, AY; Nitin, N; Sun, G; Pandey, PK	Design, preparation, and application of novel multilayer metal-polyphenol composite on macroporous framework melamine foam for effective filtration removal of tetracycline in fluidic systems	SEPARATION AND PURIFICATION TECHNOLOGY	English	Article	1383-5866	1873-3794	2023	321		10.1016/j.seppur.2023.124238	http://dx.doi.org/10.1016/j.seppur.2023.124238	JUN 2023	14	Engineering, Chemical	Science Citation Index Expanded (SCI-EXPANDED)	Engineering	K8RT0	WOS:001019060700001	View Full Record in Web of Science
286	Ma, ZH; Han, Y; Xing, XY; Zhu, HW; Wang, QY; Wang, X	Preparation of micro-convex rough interface carbon aerogels with cellulose-lithium bromide (LiBr) molten salt hydrate gelled system and application of oil-water separation	COLLOIDS AND SURFACES A-PHYSICOCHEMICAL AND ENGINEERING ASPECTS	English	Article	0927-7757	1873-4359	2022	650		10.1016/j.colsurfa.2022.129624	http://dx.doi.org/10.1016/j.colsurfa.2022.129624	JUL 2022	14	Chemistry, Physical	Science Citation Index Expanded (SCI-EXPANDED)	Chemistry	3B7WG	WOS:000828146600004	View Full Record in Web of Science
287	Fan, M; Li, XL; Liu, L; Yang, HJ; Wu, MN; Yang, JL	Synthesis, characterization, and photocatalytic activity of a carboxymethyl cellulose sodium-based hybrid material for efficient degradation of hexavalent chromium	INTERNATIONAL JOURNAL OF BIOLOGICAL MACROMOLECULES	English	Article	0141-8130	1879-0003	2025	306		10.1016/j.ijbiomac.2025.141536	http://dx.doi.org/10.1016/j.ijbiomac.2025.141536	MAR 2025	14	Biochemistry & Molecular Biology; Chemistry, Applied; Polymer Science	Science Citation Index Expanded (SCI-EXPANDED)	Biochemistry & Molecular Biology; Chemistry; Polymer Science	Z5T2T	WOS:001439521300001	View Full Record in Web of Science
288	Zhang, L; Wang, Y; Shen, Y; Xu, HY; Mu, CQ; Wang, Y; He, ZX; Zhang, ZQ; Xue, JQ	High-efficiency tetracycline degradation via adsorption-photocatalysis synergy over recyclable Bi-BDC/Bi3NbO7 /cellulose aerogel composites	INTERNATIONAL JOURNAL OF BIOLOGICAL MACROMOLECULES	English	Article	0141-8130	1879-0003	2025	328		10.1016/j.ijbiomac.2025.147600	http://dx.doi.org/10.1016/j.ijbiomac.2025.147600	SEP 2025	13	Biochemistry & Molecular Biology; Chemistry, Applied; Polymer Science	Science Citation Index Expanded (SCI-EXPANDED)	Biochemistry & Molecular Biology; Chemistry; Polymer Science	7LP1P	WOS:001573924000001	View Full Record in Web of Science
289	Wang, QY; Zuo, W; Tian, Y; Kong, LC; Cai, GY; Zhang, HR; Li, LP; Zhang, J	An ultralight and flexible nanofibrillated cellulose/chitosan aerogel for efficient chromium removal: Adsorption-reduction process and mechanism	CHEMOSPHERE	English	Article	0045-6535	1879-1298	2023	329		10.1016/j.chemosphere.2023.138622	http://dx.doi.org/10.1016/j.chemosphere.2023.138622	APR 2023	10	Environmental Sciences	Science Citation Index Expanded (SCI-EXPANDED)	Environmental Sciences & Ecology	F4FR7	WOS:000981925700001	View Full Record in Web of Science
290	Liu, A; He, S; Zhang, J; Liu, J; Shao, W	Preparation and characterization of novel cellulose based adsorbent with ultra-high methylene blue adsorption performance	MATERIALS CHEMISTRY AND PHYSICS	English	Article	0254-0584	1879-3312	2023	296		10.1016/j.matchemphys.2022.127261	http://dx.doi.org/10.1016/j.matchemphys.2022.127261	DEC 2022	11	Materials Science, Multidisciplinary	Science Citation Index Expanded (SCI-EXPANDED)	Materials Science	7X8CZ	WOS:000914424700001	View Full Record in Web of Science
291	Luo, HL; Xie, J; Wang, J; Yao, FL; Yang, ZW; Wan, YZ	Step-by-step self-assembly of 2D few-layer reduced graphene oxide into 3D architecture of bacterial cellulose for a robust, ultralight, and recyclable all-carbon absorbent	CARBON	English	Article	0008-6223	1873-3891	2018	139		10.1016/j.carbon.2018.07.048	http://dx.doi.org/10.1016/j.carbon.2018.07.048		9	Chemistry, Physical; Materials Science, Multidisciplinary	Science Citation Index Expanded (SCI-EXPANDED)	Chemistry; Materials Science	GV4IU	WOS:000446063100096	View Full Record in Web of Science
292	Nguyen, PXT; Pham, APN; Nguyen, HTT; Do, TC; Le, PK	Flexible aerogel composites for the elimination of crystal violet and methyl orange	JOURNAL OF POROUS MATERIALS	English	Article	1380-2224	1573-4854	2024	31	6	10.1007/s10934-024-01654-0	http://dx.doi.org/10.1007/s10934-024-01654-0	JUL 2024	14	Chemistry, Applied; Chemistry, Physical; Materials Science, Multidisciplinary	Science Citation Index Expanded (SCI-EXPANDED)	Chemistry; Materials Science	K4I9E	WOS:001261172000001	View Full Record in Web of Science
293	Fang, Y; Lu, A; Zhao, DM; Su, KH; Li, ZY; Wang, Y; Shen, XC; Liu, K; Ruan, CP	Facile synthesis of widened MoS2 nanosheets vertically anchored on natural cellulose fibers for efficient removal of mercury ions from aquatic systems	JOURNAL OF ENVIRONMENTAL CHEMICAL ENGINEERING	English	Article	2213-2929	2213-3437	2022	10	5	10.1016/j.jece.2022.108229	http://dx.doi.org/10.1016/j.jece.2022.108229	JUL 2022	12	Engineering, Environmental; Engineering, Chemical	Science Citation Index Expanded (SCI-EXPANDED)	Engineering	3E1JM	WOS:000829746500003	View Full Record in Web of Science
294	Li, HM; Ye, MX; Zhang, X; Zhang, HM; Wang, GZ; Zhang, YX	Hierarchical Porous Iron Metal-Organic Gel/Bacterial Cellulose Aerogel: Ultrafast, Scalable, Room-Temperature Aqueous Synthesis, and Efficient Arsenate Removal	ACS APPLIED MATERIALS & INTERFACES	English	Article	1944-8244	1944-8252	2021	13	40	10.1021/acsami.1c14938	http://dx.doi.org/10.1021/acsami.1c14938	OCT 2021	12	Nanoscience & Nanotechnology; Materials Science, Multidisciplinary	Science Citation Index Expanded (SCI-EXPANDED)	Science & Technology - Other Topics; Materials Science	WK0XN	WOS:000709458200034	View Full Record in Web of Science
295	Dai, WX; Chen, GQ; Deng, SJ; Chen, LY; Afreen, S; Men, X; Liu, LJ; Wang, L; You, XL; Zhang, HB	In situ biosynthesis of biosorbent with bacterial cellulose and Aureobasidium pullulans for Cr(VI) removal	JOURNAL OF CLEANER PRODUCTION	English	Article	0959-6526	1879-1786	2025	520		10.1016/j.jclepro.2025.146100	http://dx.doi.org/10.1016/j.jclepro.2025.146100	JUL 2025	15	Green & Sustainable Science & Technology; Engineering, Environmental; Environmental Sciences	Science Citation Index Expanded (SCI-EXPANDED)	Science & Technology - Other Topics; Engineering; Environmental Sciences & Ecology	4UJ6J	WOS:001526893100001	View Full Record in Web of Science
296	Yang, RD; Xie, C; Wan, X; Li, HR; Ge, LY; Li, XF; Zhao, GL	In situ growth of ultrathin covalent triazine frameworks on unmodified cellulose II beads for enhanced dye pollutant removal	CHEMICAL ENGINEERING JOURNAL	English	Article	1385-8947	1873-3212	2024	498		10.1016/j.cej.2024.155017	http://dx.doi.org/10.1016/j.cej.2024.155017	AUG 2024	10	Engineering, Environmental; Engineering, Chemical	Science Citation Index Expanded (SCI-EXPANDED)	Engineering	E4U8M	WOS:001302979600001	View Full Record in Web of Science
297	Wang, Y; Wang, JY; Du, BB; Wang, Y; Xiong, Y; Yang, YQ; Zhang, XD	Synthesis of hierarchically porous perovskite-carbon aerogel composite catalysts for the rapid degradation of fuchsin basic under microwave irradiation and an insight into probable catalytic mechanism	APPLIED SURFACE SCIENCE	English	Article	0169-4332	1873-5584	2018	439		10.1016/j.apsusc.2017.12.196	http://dx.doi.org/10.1016/j.apsusc.2017.12.196		13	Chemistry, Physical; Materials Science, Coatings & Films; Physics, Applied; Physics, Condensed Matter	Science Citation Index Expanded (SCI-EXPANDED)	Chemistry; Materials Science; Physics	FZ3AH	WOS:000427457100060	View Full Record in Web of Science
298	Qiu, SJ; Zhang, H; Sang, M; Liu, F; Nie, GZ	Fabrication of a 3D Cellulose/MoS2 Aerogel for Efficient and Regenerative Adsorption of Congo Red	WATER AIR AND SOIL POLLUTION	English	Article	0049-6979	1573-2932	2023	234	7	10.1007/s11270-023-06421-6	http://dx.doi.org/10.1007/s11270-023-06421-6		11	Environmental Sciences; Meteorology & Atmospheric Sciences; Water Resources	Science Citation Index Expanded (SCI-EXPANDED)	Environmental Sciences & Ecology; Meteorology & Atmospheric Sciences; Water Resources	J8RN9	WOS:001012243200002	View Full Record in Web of Science
299	Hasanpour, M; Hatami, M	Photocatalytic performance of aerogels for organic dyes removal from wastewaters: Review study	JOURNAL OF MOLECULAR LIQUIDS	English	Review	0167-7322	1873-3166	2020	309		10.1016/j.molliq.2020.113094	http://dx.doi.org/10.1016/j.molliq.2020.113094		21	Chemistry, Physical; Physics, Atomic, Molecular & Chemical	Science Citation Index Expanded (SCI-EXPANDED)	Chemistry; Physics	MD8II	WOS:000544211600055	View Full Record in Web of Science
300	Pan, SQ; Yang, YD; Zhang, ST; Wang, XY; Zhong, SL; Cui, XJ	Design of modified carboxymethyl cellulose adsorbent for effective removal of Pb (II) and cd (II) from aqueous solutions	CARBOHYDRATE POLYMERS	English	Article	0144-8617	1879-1344	2025	367		10.1016/j.carbpol.2025.124020	http://dx.doi.org/10.1016/j.carbpol.2025.124020	JUL 2025	14	Chemistry, Applied; Chemistry, Organic; Polymer Science	Science Citation Index Expanded (SCI-EXPANDED)	Chemistry; Polymer Science	5JH8X	WOS:001537040400001	View Full Record in Web of Science
301	Su, HZ; Deng, TR; Qiu, WP; Hu, TG; Zheng, XL; Peng, KB; Zhang, YY; Zhao, YL; Xu, ZL; Lei, HT; Wang, H; Wen, P	One stone, two birds: An eco-friendly aerogel based on waste pomelo peel cellulose for the efficient adsorption of dyes and heavy metal ions	INTERNATIONAL JOURNAL OF BIOLOGICAL MACROMOLECULES	English	Article	0141-8130	1879-0003	2024	273		10.1016/j.ijbiomac.2024.132875	http://dx.doi.org/10.1016/j.ijbiomac.2024.132875	JUN 2024	16	Biochemistry & Molecular Biology; Chemistry, Applied; Polymer Science	Science Citation Index Expanded (SCI-EXPANDED)	Biochemistry & Molecular Biology; Chemistry; Polymer Science	WU1U7	WOS:001257304600001	View Full Record in Web of Science
302	Trang, DK; Pham, CKT; Do, NHN; Nguyen, LT; Mai, PT; Le, KA; Le, PK	Novel fabrication of coconut pith-based carbon aerogels as green adsorbents for oil and organic solvent removal	JOURNAL OF POROUS MATERIALS	English	Article	1380-2224	1573-4854	2023	30	6	10.1007/s10934-023-01485-5	http://dx.doi.org/10.1007/s10934-023-01485-5	MAY 2023	9	Chemistry, Applied; Chemistry, Physical; Materials Science, Multidisciplinary	Science Citation Index Expanded (SCI-EXPANDED)	Chemistry; Materials Science	T8ZS4	WOS:000998278300001	View Full Record in Web of Science
303	Liu, YF; Lin, YL; Chen, Y; Huang, JH; Lv, YC; Ye, XX; Lin, CX; Yang, GF; Liu, MH	Selective adsorption and synchronous reduction of Au from water with difunctional cellulose aerogel: Performance and mechanism	INDUSTRIAL CROPS AND PRODUCTS	English	Article	0926-6690	1872-633X	2024	222		10.1016/j.indcrop.2024.120106	http://dx.doi.org/10.1016/j.indcrop.2024.120106	NOV 2024	11	Agricultural Engineering; Agronomy	Science Citation Index Expanded (SCI-EXPANDED)	Agriculture	O6A8O	WOS:001371939700001	View Full Record in Web of Science
304	Fu, YL; Wang, ZN; Tian, T; Li, G; Gu, JH; Zhou, J; Dong, SY	Preparation of carboxymethyl cellulose/graphene oxide/ZIF-8 aerogels for efficient methylene blue adsorption	COLLOIDS AND SURFACES A-PHYSICOCHEMICAL AND ENGINEERING ASPECTS	English	Article	0927-7757	1873-4359	2024	696		10.1016/j.colsurfa.2024.134338	http://dx.doi.org/10.1016/j.colsurfa.2024.134338	MAY 2024	11	Chemistry, Physical	Science Citation Index Expanded (SCI-EXPANDED)	Chemistry	UI9W9	WOS:001247557100001	View Full Record in Web of Science
305	Yan, Z; Gu, QH; Ke, X; Gu, JC; Shao, HP	Engineering Bis-Pyridine N-Functionalized Cellulose Aerogel for Efficient Extraction of Cu2+ from High-Acidity Wastewaters: Coupling Molecular Scale Interpretation with Experiment	LANGMUIR	English	Article	0743-7463	1520-5827	2024	40	31	10.1021/acs.langmuir.4c01755	http://dx.doi.org/10.1021/acs.langmuir.4c01755	JUL 2024	13	Chemistry, Multidisciplinary; Chemistry, Physical; Materials Science, Multidisciplinary	Science Citation Index Expanded (SCI-EXPANDED)	Chemistry; Materials Science	A8L7I	WOS:001277911100001	View Full Record in Web of Science
306	Qiu, SJ; Wang, X; Zhang, QR; Nie, GZ	Development of MoS2/cellulose aerogels nanocomposite with superior application capability for selective lead(II) capture	SEPARATION AND PURIFICATION TECHNOLOGY	English	Article	1383-5866	1873-3794	2022	284		10.1016/j.seppur.2021.120275	http://dx.doi.org/10.1016/j.seppur.2021.120275	JAN 2022	10	Engineering, Chemical	Science Citation Index Expanded (SCI-EXPANDED)	Engineering	0L7QH	WOS:000781664300003	View Full Record in Web of Science
307	Xiong, Y; Wang, C; Wang, HW; Jin, CD; Sun, QF; Xu, XJ	Nano-cellulose hydrogel coated flexible titanate-bismuth oxide membrane for trinity synergistic treatment of super-intricate anion/cation/oily-water	CHEMICAL ENGINEERING JOURNAL	English	Article	1385-8947	1873-3212	2018	337		10.1016/j.cej.2017.12.080	http://dx.doi.org/10.1016/j.cej.2017.12.080		9	Engineering, Environmental; Engineering, Chemical	Science Citation Index Expanded (SCI-EXPANDED)	Engineering	FZ5FI	WOS:000427616900015	View Full Record in Web of Science
308	Wu, EJ; Zhou, JT; Ren, DM; He, HG; Pan, JY; Tang, CQ; Zhuang, XP	Structural-interfacial engineering of MOF-functionalized aerogels for efficient photocatalytic reduction of Cr(VI)	JOURNAL OF HAZARDOUS MATERIALS	English	Article	0304-3894	1873-3336	2025	495		10.1016/j.jhazmat.2025.139019	http://dx.doi.org/10.1016/j.jhazmat.2025.139019	JUN 2025	12	Engineering, Environmental; Environmental Sciences	Science Citation Index Expanded (SCI-EXPANDED)	Engineering; Environmental Sciences & Ecology	4OA9P	WOS:001522591400007	View Full Record in Web of Science
309	Hao, X; Yang, SY; Tao, E; Li, Y	High efficiency and selective removal of Cu(II) via regulating the pore size of graphene oxide/montmorillonite composite aerogel	JOURNAL OF HAZARDOUS MATERIALS	English	Article	0304-3894	1873-3336	2022	424		10.1016/j.jhazmat.2021.127680	http://dx.doi.org/10.1016/j.jhazmat.2021.127680	DEC 2021	11	Engineering, Environmental; Environmental Sciences	Science Citation Index Expanded (SCI-EXPANDED)	Engineering; Environmental Sciences & Ecology	XU6VE	WOS:000734399000004	View Full Record in Web of Science
310	Wu, JX; Zhang, J; Kang, YL; Wu, G; Chen, SC; Wang, YZ	Reusable and Recyclable Superhydrophilic Electrospun Nanofibrous Membranes with In Situ Co-cross-linked Polymer-Chitin Nanowhisker Network for Robust Oil-in-Water Emulsion Separation	ACS SUSTAINABLE CHEMISTRY & ENGINEERING	English	Article	2168-0485		2018	6	2	10.1021/acssuschemeng.7b03102	http://dx.doi.org/10.1021/acssuschemeng.7b03102		10	Chemistry, Multidisciplinary; Green & Sustainable Science & Technology; Engineering, Chemical	Science Citation Index Expanded (SCI-EXPANDED)	Chemistry; Science & Technology - Other Topics; Engineering	FV6YM	WOS:000424728300030	View Full Record in Web of Science
311	Li, L; Li, JD; Luo, H; Li, SJ; Yang, JH	Physicochemical and Photocatalytic Properties of 3D-Printed TiO2/Chitin/Cellulose Composite with Ordered Porous Structures	POLYMERS	English	Article		2073-4360	2022	14	24	10.3390/polym14245435	http://dx.doi.org/10.3390/polym14245435		13	Polymer Science	Science Citation Index Expanded (SCI-EXPANDED)	Polymer Science	7J3PU	WOS:000904495600001	View Full Record in Web of Science
312	Nghiem, TTN; Thieu, VQ; Nguyen, NST; Do, NHN; Le, KA; Tran, VT; Le, PK	Citric acid modification in fabrication of composite aerogels from cigarette butts and chitosan for enhancing dye removal efficiency	CLEAN TECHNOLOGIES AND ENVIRONMENTAL POLICY	English	Article	1618-954X	1618-9558	2025	27	8	10.1007/s10098-024-03027-2	http://dx.doi.org/10.1007/s10098-024-03027-2	OCT 2024	16	Green & Sustainable Science & Technology; Engineering, Environmental; Environmental Sciences	Science Citation Index Expanded (SCI-EXPANDED)	Science & Technology - Other Topics; Engineering; Environmental Sciences & Ecology	6MI1K	WOS:001336744600003	View Full Record in Web of Science
313	Dang, YT; Do, NHN; Nguyen, PTX; Ho, KH; Le, KA; Duong, HM; Le, PK	Green fabrication of bio-based aerogels from coconut fibers for wastewater treatment	JOURNAL OF POROUS MATERIALS	English	Article	1380-2224	1573-4854	2022	29	4	10.1007/s10934-022-01257-7	http://dx.doi.org/10.1007/s10934-022-01257-7	APR 2022	14	Chemistry, Applied; Chemistry, Physical; Materials Science, Multidisciplinary	Science Citation Index Expanded (SCI-EXPANDED)	Chemistry; Materials Science	2Q8YH	WOS:000788941500001	View Full Record in Web of Science
314	Zhou, ZH; Zhang, XX; Lu, CH; Lan, LD; Yuan, GP	Polyaniline-decorated cellulose aerogel nanocomposite with strong interfacial adhesion and enhanced photocatalytic activity	RSC ADVANCES	English	Article		2046-2069	2014	4	18	10.1039/c3ra46441e	http://dx.doi.org/10.1039/c3ra46441e		7	Chemistry, Multidisciplinary	Science Citation Index Expanded (SCI-EXPANDED)	Chemistry	AA0QH	WOS:000330800700005	View Full Record in Web of Science
315	Qin, Y; Li, S; Li, Y; Pan, F; Han, L; Chen, ZM; Yin, XZ; Wang, LX; Wang, H	Mechanically robust polybenzoxazine/reduced graphene oxide wrapped-cellulose sponge towards highly efficient oil/water separation, and solar-driven for cleaning up crude oil	COMPOSITES SCIENCE AND TECHNOLOGY	English	Article	0266-3538	1879-1050	2020	197		10.1016/j.compscitech.2020.108254	http://dx.doi.org/10.1016/j.compscitech.2020.108254		9	Materials Science, Composites	Science Citation Index Expanded (SCI-EXPANDED)	Materials Science	NF8KS	WOS:000563542300021	View Full Record in Web of Science
316	Sun, MM; Cao, MZ; Wang, JJ; Bi, YN; Ma, CB	Engineered PVA aerogels for effective mercury species removal with quick regeneration in wastewater remediation	JOURNAL OF WATER PROCESS ENGINEERING	English	Article	2214-7144		2024	57		10.1016/j.jwpe.2023.104618	http://dx.doi.org/10.1016/j.jwpe.2023.104618	DEC 2023	9	Engineering, Environmental; Engineering, Chemical; Water Resources	Science Citation Index Expanded (SCI-EXPANDED)	Engineering; Water Resources	DS4J4	WOS:001134044300001	View Full Record in Web of Science
317	Xu, F; Cho, BU	Preparation and Optimization of Porous Regenerated Cellulose Microspheres from Cellulose Tetraethyl-Ammonium/Urea Solution for Adsorption of Cationic Methylene Blue Dye	BIORESOURCES	English	Article	1930-2126		2023	18	1	10.15376/biores.18.1.748-766	http://dx.doi.org/10.15376/biores.18.1.748-766		19	Materials Science, Paper & Wood	Science Citation Index Expanded (SCI-EXPANDED)	Materials Science	L4D5G	WOS:001350241900001	View Full Record in Web of Science
318	Atmianlu, PA; Badpa, R; Aghabalaei, V; Baghdadi, M	A review on the various beds used for immobilization of nanoparticles: Overcoming the barrier to nanoparticle applications in water and wastewater treatment	JOURNAL OF ENVIRONMENTAL CHEMICAL ENGINEERING	English	Review	2213-2929	2213-3437	2021	9	6	10.1016/j.jece.2021.106514	http://dx.doi.org/10.1016/j.jece.2021.106514	OCT 2021	17	Engineering, Environmental; Engineering, Chemical	Science Citation Index Expanded (SCI-EXPANDED)	Engineering	WN3AE	WOS:000711643800004	View Full Record in Web of Science
319	Wu, LY; Gao, L; Li, JM; Wu, TY; Chen, DL; Manxi, Z; Sui, G	Ultralight, super-compression, and hydrophobic nanofibrous aerogels from cellulose acetate/polyethylene oxide nanofibers for efficient and recyclable oil absorption	NEW JOURNAL OF CHEMISTRY	English	Article	1144-0546	1369-9261	2023	47	16	10.1039/d3nj00521f	http://dx.doi.org/10.1039/d3nj00521f	MAR 2023	9	Chemistry, Multidisciplinary	Science Citation Index Expanded (SCI-EXPANDED)	Chemistry	D8XF2	WOS:000962739600001	View Full Record in Web of Science
320	Qiu, SJ; Zhang, H; Nie, DY; Wang, WW; Nie, GZ	Designing a 3D-MoS2 nanocomposite based on the Donnan membrane effect for superselective Pb(II) removal from water	CHEMICAL ENGINEERING JOURNAL	English	Article	1385-8947	1873-3212	2023	452		10.1016/j.cej.2022.139101	http://dx.doi.org/10.1016/j.cej.2022.139101	SEP 2022	11	Engineering, Environmental; Engineering, Chemical	Science Citation Index Expanded (SCI-EXPANDED)	Engineering	5B1JA	WOS:000863330400003	View Full Record in Web of Science
321	Syeda, HI; Muthukumaran, S; Baskaran, K	Investigation of regeneratable biopolymer-based aerogels for heavy metal decontamination from water: Quantum chemical analysis and experimental investigation	SEPARATION AND PURIFICATION TECHNOLOGY	English	Article	1383-5866	1873-3794	2025	353		10.1016/j.seppur.2024.128311	http://dx.doi.org/10.1016/j.seppur.2024.128311	JUN 2024	18	Engineering, Chemical	Science Citation Index Expanded (SCI-EXPANDED)	Engineering	I7K2T	WOS:001332004500001	View Full Record in Web of Science
322	Zhang, Y; Sam, EK; Liu, J; Lv, XM	Biomass-Based/Derived Value-Added Porous Absorbents for Oil/Water Separation	WASTE AND BIOMASS VALORIZATION	English	Review	1877-2641	1877-265X	2023	14	10	10.1007/s12649-023-02112-9	http://dx.doi.org/10.1007/s12649-023-02112-9	MAR 2023	22	Environmental Sciences	Science Citation Index Expanded (SCI-EXPANDED)	Environmental Sciences & Ecology	T6ZY9	WOS:000954455500001	View Full Record in Web of Science
323	Cai, XD; Tan, X; Jiao, DH; Li, HQ; Zhang, DH; Wang, QZ	Rational construction of 3D recyclable g-C3N4 when encapsulated by cellulose/graphene oxide hybrid aerogels for efficient contaminant removal	INDUSTRIAL CROPS AND PRODUCTS	English	Article	0926-6690	1872-633X	2023	202		10.1016/j.indcrop.2023.117096	http://dx.doi.org/10.1016/j.indcrop.2023.117096	JUL 2023	10	Agricultural Engineering; Agronomy	Science Citation Index Expanded (SCI-EXPANDED)	Agriculture	M7GM1	WOS:001031863200001	View Full Record in Web of Science
324	Li, ZZ; Yu, LJ; Ma, HD; Chen, JL; Meng, JG; Wang, YZ; Liu, YM; Song, QW; Dong, ZJ; Miao, MH; Li, B; Zhi, C	An efficient interfacial solar evaporator featuring a hierarchical porous structure entirely derived from waste cotton	SCIENCE OF THE TOTAL ENVIRONMENT	English	Article	0048-9697	1879-1026	2023	903		10.1016/j.scitotenv.2023.166212	http://dx.doi.org/10.1016/j.scitotenv.2023.166212	AUG 2023	11	Environmental Sciences	Science Citation Index Expanded (SCI-EXPANDED)	Environmental Sciences & Ecology	R3AE1	WOS:001063101500001	View Full Record in Web of Science
325	Fei, YS; Tan, YJ; Deng, YY; Xia, PZ; Cheng, JR; Wang, CC; Zhang, JJ; Niu, CX; Fu, Q; Lu, LB	In situ construction strategy for three-dimensional Janus cellulose aerogel with highly efficient oil-water separation performance: from hydrophobicity to asymmetric wettability	GREEN CHEMISTRY	English	Article	1463-9262	1463-9270	2022	24	18	10.1039/d2gc02275c	http://dx.doi.org/10.1039/d2gc02275c	AUG 2022	8	Chemistry, Multidisciplinary; Green & Sustainable Science & Technology	Science Citation Index Expanded (SCI-EXPANDED)	Chemistry; Science & Technology - Other Topics	4P4NJ	WOS:000847699600001	View Full Record in Web of Science
326	Du, XL; Wang, Z; Pan, JJ; Gong, WL; Liao, Q; Liu, L; Yao, JM	High photocatalytic activity of Cu@Cu2O/RGO/cellulose hybrid aerogels as reusable catalysts with enhanced mass and electron transfer	REACTIVE & FUNCTIONAL POLYMERS	English	Article	1381-5148	1873-166X	2019	138		10.1016/j.reactfunctpolym.2019.02.016	http://dx.doi.org/10.1016/j.reactfunctpolym.2019.02.016		9	Chemistry, Applied; Engineering, Chemical; Polymer Science	Science Citation Index Expanded (SCI-EXPANDED)	Chemistry; Engineering; Polymer Science	HV8SN	WOS:000466254000010	View Full Record in Web of Science
327	Gan, SQ; Qiu, MJ; Li, LB; Li, YC; Su, D; Jia, ZP; Xia, YY; Xu, W; Yang, DB; Lei, JD; Liu, J	Fabrication of novel three-dimensional carbon aerogel of Ag@ZIF/CCA for highly enhanced visible-light photocatalytic performance	INDUSTRIAL CROPS AND PRODUCTS	English	Article	0926-6690	1872-633X	2024	208		10.1016/j.indcrop.2023.117803	http://dx.doi.org/10.1016/j.indcrop.2023.117803	NOV 2023	15	Agricultural Engineering; Agronomy	Science Citation Index Expanded (SCI-EXPANDED)	Agriculture	AW9O5	WOS:001121606400001	View Full Record in Web of Science
328	Zhao, BW; Ren, LY; Wang, JY; Lu, HX; Hao, L	Natural superhydrophobic/superoleophilic Juncus effusus pith separation column with ordered porous network structure for rapid and efficient oil/water separation	JOURNAL OF CLEANER PRODUCTION	English	Article	0959-6526	1879-1786	2022	334		10.1016/j.jclepro.2021.130037	http://dx.doi.org/10.1016/j.jclepro.2021.130037		11	Green & Sustainable Science & Technology; Engineering, Environmental; Environmental Sciences	Science Citation Index Expanded (SCI-EXPANDED)	Science & Technology - Other Topics; Engineering; Environmental Sciences & Ecology	ZY7RH	WOS:000772779800002	View Full Record in Web of Science
329	Xiong, Y; Dang, BK; Wang, C; Wan, HW; Zhang, SW; Sun, QF; Xu, XJ	Cellulose Fibers Constructed Convenient Recyclable 3D Graphene-Formicary-like δ-Bi2O3 Aerogels for the Selective Capture of Iodide	ACS APPLIED MATERIALS & INTERFACES	English	Article	1944-8244		2017	9	24	10.1021/acsami.7b03516	http://dx.doi.org/10.1021/acsami.7b03516		7	Nanoscience & Nanotechnology; Materials Science, Multidisciplinary	Science Citation Index Expanded (SCI-EXPANDED)	Science & Technology - Other Topics; Materials Science	EY6JW	WOS:000404090000032	View Full Record in Web of Science
330	Gao, YT; Kong, CK; Lu, P; Wu, RN	Hydrophobic bio-based foam prepared from recycled pulp fiber and its properties	INTERNATIONAL JOURNAL OF BIOLOGICAL MACROMOLECULES	English	Article	0141-8130	1879-0003	2024	282		10.1016/j.ijbiomac.2024.136989	http://dx.doi.org/10.1016/j.ijbiomac.2024.136989	NOV 2024	11	Biochemistry & Molecular Biology; Chemistry, Applied; Polymer Science	Science Citation Index Expanded (SCI-EXPANDED)	Biochemistry & Molecular Biology; Chemistry; Polymer Science	L6P9W	WOS:001351929300001	View Full Record in Web of Science
331	Rahmati, N; Hashemi, M; Nasiri, A	Persulfate-enhanced photodegradation of para-nitroaniline in wastewater using AgCuFe2O4@MC/AC as a newly synthesized heterogeneous magnetic nanophotocatalyst: Mechanism study and bioassay of effluent	ENVIRONMENTAL TECHNOLOGY & INNOVATION	English	Article	2352-1864		2025	38		10.1016/j.eti.2025.104181	http://dx.doi.org/10.1016/j.eti.2025.104181	APR 2025	23	Biotechnology & Applied Microbiology; Engineering, Environmental; Environmental Sciences	Science Citation Index Expanded (SCI-EXPANDED)	Biotechnology & Applied Microbiology; Engineering; Environmental Sciences & Ecology	1AS3U	WOS:001460544700001	View Full Record in Web of Science
332	He, W; Wei, BR; Liang, S; Wang, R; Ji, QL; Hu, GZ; Li, WX; He, L; Yu, J; Zhu, HF; Wang, KY	Highly nanostructured and carboxylated wood aerogel-based adsorption membrane reconstructed by grafting of polyacrylic acid for efficient removal of heavy-metal ions	CHEMICAL ENGINEERING JOURNAL	English	Article	1385-8947	1873-3212	2024	493		10.1016/j.cej.2024.152411	http://dx.doi.org/10.1016/j.cej.2024.152411	MAY 2024	8	Engineering, Environmental; Engineering, Chemical	Science Citation Index Expanded (SCI-EXPANDED)	Engineering	UF3E3	WOS:001246598100001	View Full Record in Web of Science
333	Chen, HL; Guo, YP; Liu, G	Conversion of chitosan and biomass fiber into recyclable superhydrophobic aerogel for efficient oil/water separation through a facile and green approach	CARBOHYDRATE POLYMERS	English	Article	0144-8617	1879-1344	2024	334		10.1016/j.carbpol.2024.122021	http://dx.doi.org/10.1016/j.carbpol.2024.122021	MAR 2024	12	Chemistry, Applied; Chemistry, Organic; Polymer Science	Science Citation Index Expanded (SCI-EXPANDED)	Chemistry; Polymer Science	QQ1R3	WOS:001222248300001	View Full Record in Web of Science
334	Osman, H; Alsaiari, NS; Amari, A; Tahoon, MA	Synthesis and characterization of a novel ternary magnetic composite for the enhanced adsorption capacity to remove organic dyes	REVIEWS ON ADVANCED MATERIALS SCIENCE	English	Article	1606-5131	1605-8127	2024	63	1	10.1515/rams-2024-0009	http://dx.doi.org/10.1515/rams-2024-0009		21	Nanoscience & Nanotechnology; Materials Science, Multidisciplinary	Science Citation Index Expanded (SCI-EXPANDED)	Science & Technology - Other Topics; Materials Science	NB5F2	WOS:001197987700001	View Full Record in Web of Science
335	Bai, WD; Yang, XG; Du, XL; Qian, Z; Zhang, YQ; Liu, L; Yao, JM	Robust and recyclable macroscopic g-C3N4/cellulose hybrid photocatalysts with enhanced visible light photocatalytic activity	APPLIED SURFACE SCIENCE	English	Article	0169-4332	1873-5584	2020	504		10.1016/j.apsusc.2019.144179	http://dx.doi.org/10.1016/j.apsusc.2019.144179		10	Chemistry, Physical; Materials Science, Coatings & Films; Physics, Applied; Physics, Condensed Matter	Science Citation Index Expanded (SCI-EXPANDED)	Chemistry; Materials Science; Physics	JV0EU	WOS:000502040600012	View Full Record in Web of Science
336	Yang, C; Yang, HR; An, QD; Xiao, ZY; Zhai, SR	Recyclable CMC/PVA/MIL-101 aerogels with tailored network and affinity sites for efficient heavy metal ions capture	CHEMICAL ENGINEERING JOURNAL	English	Article	1385-8947	1873-3212	2022	447		10.1016/j.cej.2022.137483	http://dx.doi.org/10.1016/j.cej.2022.137483	JUN 2022	13	Engineering, Environmental; Engineering, Chemical	Science Citation Index Expanded (SCI-EXPANDED)	Engineering	2M7RN	WOS:000817892400002	View Full Record in Web of Science
337	Liu, Y; Chen, Y; Chen, ZS; Qi, HS	A novel cellulose-derived carbon aerogel@Na2Ti3O7 composite for efficient photocatalytic degradation of methylene blue	JOURNAL OF APPLIED POLYMER SCIENCE	English	Article	0021-8995	1097-4628	2021	138	48	10.1002/app.51347	http://dx.doi.org/10.1002/app.51347	JUL 2021	10	Polymer Science	Science Citation Index Expanded (SCI-EXPANDED)	Polymer Science	US2DE	WOS:000669682500001	View Full Record in Web of Science
338	Wang, RS; Li, Y; Shuai, XX; Chen, J; Liang, RH; Liu, CM	Development of Pectin-Based Aerogels with Several Excellent Properties for the Adsorption of Pb2+	FOODS	English	Article		2304-8158	2021	10	12	10.3390/foods10123127	http://dx.doi.org/10.3390/foods10123127		17	Food Science & Technology	Science Citation Index Expanded (SCI-EXPANDED)	Food Science & Technology	YH0PQ	WOS:000742879100001	View Full Record in Web of Science
339	Agrawal, F; Gupta, K; Kaushik, J; Tripathi, KM; Choudhary, SK; Sonkar, SK	Graphene Incorporated Sugar Derived Carbon Aerogel for Pyridine Adsorption and Oil-Water Separation	LANGMUIR	English	Article	0743-7463	1520-5827	2024	40	34	10.1021/acs.langmuir.4c01591	http://dx.doi.org/10.1021/acs.langmuir.4c01591	AUG 2024	11	Chemistry, Multidisciplinary; Chemistry, Physical; Materials Science, Multidisciplinary	Science Citation Index Expanded (SCI-EXPANDED)	Chemistry; Materials Science	D9C7U	WOS:001289868300001	View Full Record in Web of Science
340	Yang, TJ; Xu, JP; Sheng, HL; Wang, JQ; Hu, G; Liang, SM; Hu, LJ; Zhang, LH; Xie, HB	Cellulose aerogel beads and monoliths from CO2-based reversible ionic liquid solution	INTERNATIONAL JOURNAL OF BIOLOGICAL MACROMOLECULES	English	Article	0141-8130	1879-0003	2024	271		10.1016/j.ijbiomac.2024.132718	http://dx.doi.org/10.1016/j.ijbiomac.2024.132718	JUN 2024	11	Biochemistry & Molecular Biology; Chemistry, Applied; Polymer Science	Science Citation Index Expanded (SCI-EXPANDED)	Biochemistry & Molecular Biology; Chemistry; Polymer Science	WS9P6	WOS:001256984100001	View Full Record in Web of Science
341	Liu, LF; Liu, YL; Tan, MM; Che, NJ; Li, CL	Double-network cross-linked aerogel with rigid and super-elastic conversion: simple formation, unique properties, and strong sorption of organic contaminants	ENVIRONMENTAL SCIENCE AND POLLUTION RESEARCH	English	Article	0944-1344	1614-7499	2021	28	31	10.1007/s11356-021-13305-x	http://dx.doi.org/10.1007/s11356-021-13305-x	APR 2021	12	Environmental Sciences	Science Citation Index Expanded (SCI-EXPANDED)	Environmental Sciences & Ecology	TY6DN	WOS:000636951300008	View Full Record in Web of Science
342	Liu, Q; Yu, HH; Zeng, FM; Li, X; Sun, J; Li, C; Lin, H; Su, ZM	HKUST-1 modified ultrastability cellulose/chitosan composite aerogel for highly efficient removal of methylene blue	CARBOHYDRATE POLYMERS	English	Article	0144-8617	1879-1344	2021	255		10.1016/j.carbpol.2020.117402	http://dx.doi.org/10.1016/j.carbpol.2020.117402	JAN 2021	8	Chemistry, Applied; Chemistry, Organic; Polymer Science	Science Citation Index Expanded (SCI-EXPANDED)	Chemistry; Polymer Science	PT6QD	WOS:000608737100006	View Full Record in Web of Science
343	Wei, C; Li, MX; Wang, H; Liu, Y; Li, SL; Li, XY; Bian, ZY	A novel bio-aerogel based on agroforestry waste chestnut shell for enhanced oil-water separation performance	COLLOIDS AND SURFACES A-PHYSICOCHEMICAL AND ENGINEERING ASPECTS	English	Article	0927-7757	1873-4359	2025	705		10.1016/j.colsurfa.2024.135701	http://dx.doi.org/10.1016/j.colsurfa.2024.135701	NOV 2024	12	Chemistry, Physical	Science Citation Index Expanded (SCI-EXPANDED)	Chemistry	M3G6M	WOS:001356463400001	View Full Record in Web of Science
344	Li, GM; Zheng, XD; Xu, TT; Zhang, X; Ji, B; Xu, ZH; Bao, SF; Mei, JF; Li, ZY	Preparation of imprinted bacterial cellulose aerogel with intelligent modulation of thermal response stimulation for selective adsorption of Gd(III) from wastewater	ENVIRONMENTAL SCIENCE AND POLLUTION RESEARCH	English	Article	0944-1344	1614-7499	2023	30	60	10.1007/s11356-023-31184-2	http://dx.doi.org/10.1007/s11356-023-31184-2	NOV 2023	18	Environmental Sciences	Science Citation Index Expanded (SCI-EXPANDED)	Environmental Sciences & Ecology	FP7T6	WOS:001122423400004	View Full Record in Web of Science
345	Jin, LQ; Gao, YS; Huang, YP; Ou, MH; Liu, Z; Zhang, X; He, C; Su, BH; Zhao, WF; Zhao, CS	Mussel-Inspired and In Situ Polymerization-Modified Commercial Sponge for Efficient Crude Oil and Organic Solvent Adsorption	ACS APPLIED MATERIALS & INTERFACES	English	Article	1944-8244	1944-8252	2022	14	2	10.1021/acsami.1c16230	http://dx.doi.org/10.1021/acsami.1c16230	JAN 2022	11	Nanoscience & Nanotechnology; Materials Science, Multidisciplinary	Science Citation Index Expanded (SCI-EXPANDED)	Science & Technology - Other Topics; Materials Science	ZS7CG	WOS:000742129400001	View Full Record in Web of Science
346	Nguyen, VD; Le, VG	Ultrahigh Pb2+ion adsorption by EDTA-modified super-porous silica aerogel derived from rice husk ash	ENVIRONMENTAL RESEARCH	English	Article	0013-9351	1096-0953	2025	286		10.1016/j.envres.2025.122803	http://dx.doi.org/10.1016/j.envres.2025.122803	JAN 2025	18	Environmental Sciences; Public, Environmental & Occupational Health	Science Citation Index Expanded (SCI-EXPANDED)	Environmental Sciences & Ecology; Public, Environmental & Occupational Health	7JI3Z	WOS:001572393300001	View Full Record in Web of Science
347	Wen, JGL; Liu, HJ; Zheng, YL; Wu, YH; Gao, JK	A Novel of PTA/ZIF-8@Cellulose Aerogel Composite Materials for Efficient Photocatalytic Degradation of Organic Dyes in Water	ZEITSCHRIFT FUR ANORGANISCHE UND ALLGEMEINE CHEMIE	English	Article	0044-2313	1521-3749	2020	646	9	10.1002/zaac.202000096	http://dx.doi.org/10.1002/zaac.202000096	APR 2020	7	Chemistry, Inorganic & Nuclear	Science Citation Index Expanded (SCI-EXPANDED)	Chemistry	LM9MO	WOS:000529263700001	View Full Record in Web of Science
348	Liu, Q; Yu, HH; Zeng, FM; Li, X; Sun, J; Hu, XL; Pan, QQ; Li, C; Lin, H; Su, ZM	Polyaniline as interface layers promoting the in-situ growth of zeolite imidazole skeleton on regenerated cellulose aerogel for efficient removal of tetracycline	JOURNAL OF COLLOID AND INTERFACE SCIENCE	English	Article	0021-9797	1095-7103	2020	579		10.1016/j.jcis.2020.06.056	http://dx.doi.org/10.1016/j.jcis.2020.06.056		9	Chemistry, Physical	Science Citation Index Expanded (SCI-EXPANDED)	Chemistry	OG2KV	WOS:000581720500012	View Full Record in Web of Science
349	Zhao, YX; Wang, CJ; Han, Q; Fang, Z; Gao, YR; Chen, HB; Li, JH; Yang, X; Chen, JF; Wang, HL	Recent Advances in Biochar-Based Hydrogel Composites: Preparation, Aquatic Environmental Applications, and Adsorption Mechanisms	PROCESSES	English	Review		2227-9717	2025	13	3	10.3390/pr13030664	http://dx.doi.org/10.3390/pr13030664		30	Engineering, Chemical	Science Citation Index Expanded (SCI-EXPANDED)	Engineering	0OI7W	WOS:001452147300001	View Full Record in Web of Science
350	Hu, XD; Zhang, SS; Yang, B; Hao, M; Chen, ZJ; Liu, YB; Ramakrishna, S; Wang, XX; Yao, JB	Bacterial cellulose composite aerogel with high elasticity and adjustable wettability for dye absorption and oil-water separation	APPLIED SURFACE SCIENCE	English	Article	0169-4332	1873-5584	2023	640		10.1016/j.apsusc.2023.158299	http://dx.doi.org/10.1016/j.apsusc.2023.158299	AUG 2023	10	Chemistry, Physical; Materials Science, Coatings & Films; Physics, Applied; Physics, Condensed Matter	Science Citation Index Expanded (SCI-EXPANDED)	Chemistry; Materials Science; Physics	S0BZ8	WOS:001067924400001	View Full Record in Web of Science
351	Kunarbekova, M; Busquets, R; Sailaukhanuly, Y; Mikhalovsky, SV; Toshtay, K; Kudaibergenov, K; Azat, S	Carbon adsorbents for the uptake of radioactive iodine from contaminated water effluents: A systematic review	JOURNAL OF WATER PROCESS ENGINEERING	English	Article	2214-7144		2024	67		10.1016/j.jwpe.2024.106174	http://dx.doi.org/10.1016/j.jwpe.2024.106174	SEP 2024	13	Engineering, Environmental; Engineering, Chemical; Water Resources	Science Citation Index Expanded (SCI-EXPANDED)	Engineering; Water Resources	H1Z9O	WOS:001321502300001	View Full Record in Web of Science
352	Li, XQ; Zhang, J; Ju, ZY; Li, Y; Xu, JL; Xin, JY; Lu, XM; Zhang, SJ	Facile Synthesis of Cellulose/ZnO Aerogel with Uniform and Tunable Nanoparticles Based on Ionic Liquid and Polyhydric Alcohol	ACS SUSTAINABLE CHEMISTRY & ENGINEERING	English	Article	2168-0485		2018	6	12	10.1021/acssuschemeng.8b03106	http://dx.doi.org/10.1021/acssuschemeng.8b03106		13	Chemistry, Multidisciplinary; Green & Sustainable Science & Technology; Engineering, Chemical	Science Citation Index Expanded (SCI-EXPANDED)	Chemistry; Science & Technology - Other Topics; Engineering	HD2MO	WOS:000452344900039	View Full Record in Web of Science
353	Genc, MT; Sarilmaz, A; Aslan, E; Ozel, F; Patir, IH	Biotemplated silicon carbide-loaded ytterbium oxide: Effective catalyst for photocatalytic hydrogen evolution reactions	MOLECULAR CATALYSIS	English	Article	2468-8231		2024	556		10.1016/j.mcat.2024.113915	http://dx.doi.org/10.1016/j.mcat.2024.113915	FEB 2024	9	Chemistry, Physical	Science Citation Index Expanded (SCI-EXPANDED)	Chemistry	NG5H0	WOS:001199306900001	View Full Record in Web of Science
354	Zhan, WW; Yu, SR; Gao, L; Wang, F; Fu, X; Sui, G; Yang, XP	Bioinspired Assembly of Carbon Nanotube into Graphene Aerogel with Cabbagelike Hierarchical Porous Structure for Highly Efficient Organic Pollutants Cleanup	ACS APPLIED MATERIALS & INTERFACES	English	Article	1944-8244	1944-8252	2018	10	1	10.1021/acsami.7b15322	http://dx.doi.org/10.1021/acsami.7b15322		11	Nanoscience & Nanotechnology; Materials Science, Multidisciplinary	Science Citation Index Expanded (SCI-EXPANDED)	Science & Technology - Other Topics; Materials Science	FT0KQ	WOS:000422814400118	View Full Record in Web of Science
355	Wang, ZG; He, Q; Liu, Y; Yu, CS; Zhang, XF; Kong, XJ	Amino functionalized zeolitic imidazolate framework-8 coated cellulose aerogel for enhanced air purification	SEPARATION AND PURIFICATION TECHNOLOGY	English	Article	1383-5866	1873-3794	2025	355		10.1016/j.seppur.2024.129741	http://dx.doi.org/10.1016/j.seppur.2024.129741	SEP 2024	7	Engineering, Chemical	Science Citation Index Expanded (SCI-EXPANDED)	Engineering	H2O0J	WOS:001321870900001	View Full Record in Web of Science
356	Hou, T; Guo, KC; Wang, ZG; Zhang, XF; Feng, Y; He, M; Yao, JF	Glutaraldehyde and polyvinyl alcohol crosslinked cellulose membranes for efficient methyl orange and Congo red removal	CELLULOSE	English	Article	0969-0239	1572-882X	2019	26	8	10.1007/s10570-019-02433-w	http://dx.doi.org/10.1007/s10570-019-02433-w		10	Materials Science, Paper & Wood; Materials Science, Textiles; Polymer Science	Science Citation Index Expanded (SCI-EXPANDED)	Materials Science; Polymer Science	HX0CQ	WOS:000467057500029	View Full Record in Web of Science
357	Jiao, CL; Li, TT; Wang, J; Wang, H; Zhang, XL; Han, XJ; Du, ZF; Shang, YL; Chen, YY	Efficient Removal of Dyes from Aqueous Solution by a Porous Sodium Alginate/gelatin/graphene Oxide Triple-network Composite Aerogel	JOURNAL OF POLYMERS AND THE ENVIRONMENT	English	Article	1566-2543	1572-8919	2020	28	5	10.1007/s10924-020-01702-1	http://dx.doi.org/10.1007/s10924-020-01702-1	MAR 2020	11	Engineering, Environmental; Polymer Science	Science Citation Index Expanded (SCI-EXPANDED)	Engineering; Polymer Science	LB0LL	WOS:000520795500001	View Full Record in Web of Science
358	Alves, ALMM; dos Santos, FV; Correa, DS	3D-printed MOF/MoS2 aerogel for dye adsorption and photocatalytic degradation	MATERIALS TODAY CHEMISTRY	English	Article	2468-5194		2024	40		10.1016/j.mtchem.2024.102248	http://dx.doi.org/10.1016/j.mtchem.2024.102248	AUG 2024	13	Chemistry, Multidisciplinary; Materials Science, Multidisciplinary	Science Citation Index Expanded (SCI-EXPANDED)	Chemistry; Materials Science	D8X2N	WOS:001298950300001	View Full Record in Web of Science
359	Ho, TGT; Truong, DPT; Nguyen, HB; Do, BL; Dinh, TA; Ton-That, P; Nguyen, TTV; Truong, TBT; Huynh, KPH; Tri, N	Green synthesized nano-silver/cellulose aerogel as a robust active and recyclable catalyst towards nitrophenol hydrogenation	CHEMICAL ENGINEERING JOURNAL	English	Article	1385-8947	1873-3212	2023	471		10.1016/j.cej.2023.144604	http://dx.doi.org/10.1016/j.cej.2023.144604	JUL 2023	15	Engineering, Environmental; Engineering, Chemical	Science Citation Index Expanded (SCI-EXPANDED)	Engineering	N1MP9	WOS:001034741200001	View Full Record in Web of Science
360	Ieamviteevanich, P; Palaporn, D; Chanlek, N; Poo-arporn, Y; Mongkolthanaruk, W; Eichhorn, SJ; Pinitsoontorn, S	Carbon Nanofiber Aerogel/Magnetic Core-Shell Nanoparticle Composites as Recyclable Oil Sorbents	ACS APPLIED NANO MATERIALS	English	Article		2574-0970	2020	3	4	10.1021/acsanm.0c00818	http://dx.doi.org/10.1021/acsanm.0c00818		12	Nanoscience & Nanotechnology; Materials Science, Multidisciplinary	Science Citation Index Expanded (SCI-EXPANDED)	Science & Technology - Other Topics; Materials Science	LI0WB	WOS:000529206200084	View Full Record in Web of Science
361	Rasheed, HU; Lv, XM; Zhang, SY; Wei, W; Ullah, N; Xie, JM	Ternary MIL-100(Fe)@Fe3O4/CA magnetic nanophotocatalysts (MNPCs): Magnetically separable and Fenton-like degradation of tetracycline hydrochloride	ADVANCED POWDER TECHNOLOGY	English	Article	0921-8831	1568-5527	2018	29	12	10.1016/j.apt.2018.09.011	http://dx.doi.org/10.1016/j.apt.2018.09.011		10	Engineering, Chemical	Science Citation Index Expanded (SCI-EXPANDED)	Engineering	HE9EA	WOS:000453748600040	View Full Record in Web of Science
362	Tan, XD; Peng, QY; Subrova, T; Saskova, J; Wiener, J; Venkataraman, M; Militky, J; Xiong, W; Xu, J; Mahendran, AR; Lammer, H	Characterization of Cellulose/Polyvinyl Alcohol/Expanded Graphite 3D Porous Foam and Adsorption of Methylene Blue	JOURNAL OF NATURAL FIBERS	English	Article	1544-0478	1544-046X	2023	20	1	10.1080/15440478.2023.2190189	http://dx.doi.org/10.1080/15440478.2023.2190189		15	Materials Science, Textiles	Science Citation Index Expanded (SCI-EXPANDED)	Materials Science	A7EQ0	WOS:000956716900001	View Full Record in Web of Science
363	Li, HM; Wang, YC; Ye, MX; Zhang, X; Zhang, HM; Wang, GZ; Zhang, YX	Hierarchically porous poly(amidoxime)/bacterial cellulose composite aerogel for highly efficient scavenging of heavy metals	JOURNAL OF COLLOID AND INTERFACE SCIENCE	English	Article	0021-9797	1095-7103	2021	600		10.1016/j.jcis.2021.05.071	http://dx.doi.org/10.1016/j.jcis.2021.05.071	MAY 2021	12	Chemistry, Physical	Science Citation Index Expanded (SCI-EXPANDED)	Chemistry	TH0CD	WOS:000671761400012	View Full Record in Web of Science
364	Hoviatdoost, A; Naderi, M; Ghazitabar, A; Gholami, F	Fabrication of high-performance ultralight and reusable graphene aerogel/cellulose fibers nanocomposite to remove organic pollutants	MATERIALS TODAY COMMUNICATIONS	English	Article		2352-4928	2023	34		10.1016/j.mtcomm.2022.105077	http://dx.doi.org/10.1016/j.mtcomm.2022.105077	DEC 2022	11	Materials Science, Multidisciplinary	Science Citation Index Expanded (SCI-EXPANDED)	Materials Science	G7WI5	WOS:000991212300001	View Full Record in Web of Science
365	Zhang, WB; Zhai, XL; Xiang, TH; Zhou, M; Zang, DL; Gao, ZX; Wang, CY	Superhydrophobic melamine sponge with excellent surface selectivity and fire retardancy for oil absorption	JOURNAL OF MATERIALS SCIENCE	English	Article	0022-2461	1573-4803	2017	52	1	10.1007/s10853-016-0235-7	http://dx.doi.org/10.1007/s10853-016-0235-7		13	Materials Science, Multidisciplinary	Science Citation Index Expanded (SCI-EXPANDED)	Materials Science	EA7CL	WOS:000386785600005	View Full Record in Web of Science
366	Zhang, HM; Wang, JL; Xu, GB; Xu, YF; Wang, FM; Shen, H	Ultralight, hydrophobic, sustainable, cost-effective and floating kapok/microfibrillated cellulose aerogels as speedy and recyclable oil superabsorbents	JOURNAL OF HAZARDOUS MATERIALS	English	Article	0304-3894	1873-3336	2021	406		10.1016/j.jhazmat.2020.124758	http://dx.doi.org/10.1016/j.jhazmat.2020.124758		12	Engineering, Environmental; Environmental Sciences	Science Citation Index Expanded (SCI-EXPANDED)	Engineering; Environmental Sciences & Ecology	ST0CN	WOS:000662119400058	View Full Record in Web of Science
367	Feng, Q; Qin, HH; Liu, ZY; Li, JT; Wu, WB; Chen, CC; Wang, JF; Xu, ZY	Bamboo Architecture of Vertical-Channel Aerogel for Enhanced Photocatalytic and Photothermal Degradation of Tetracycline	ACS APPLIED POLYMER MATERIALS	English	Article	2637-6105		2025	7	23	10.1021/acsapm.5c03177	http://dx.doi.org/10.1021/acsapm.5c03177	NOV 2025	11	Materials Science, Multidisciplinary; Polymer Science	Science Citation Index Expanded (SCI-EXPANDED)	Materials Science; Polymer Science	T9978	WOS:001625996800001	View Full Record in Web of Science
368	Zhang, Y; Chen, Y; Jiang, Y; Sui, GX	Self-Thickening and Self-Strengthening 3D Printing Magnetic Cellulose-Based Aerogel for Adsorption and Recovery of Methylene Blue	ADVANCED SUSTAINABLE SYSTEMS	English	Article	2366-7486		2022	6	3	10.1002/adsu.202100329	http://dx.doi.org/10.1002/adsu.202100329	DEC 2021	8	Green & Sustainable Science & Technology; Materials Science, Multidisciplinary	Science Citation Index Expanded (SCI-EXPANDED)	Science & Technology - Other Topics; Materials Science	0D7QB	WOS:000734119300001	View Full Record in Web of Science
369	Li, XN; Li, M; Shi, QY; Guo, HM; Wang, LD; Guo, XL; Chen, ZJ; Sessler, JL; Xiao, HN; James, TD	Exhausted Cr(VI) Sensing/Removal Aerogels Are Recycled for Water Purification and Solar-Thermal Energy Generation	SMALL	English	Article	1613-6810	1613-6829	2022	18	35	10.1002/smll.202201949	http://dx.doi.org/10.1002/smll.202201949	AUG 2022	13	Chemistry, Multidisciplinary; Chemistry, Physical; Nanoscience & Nanotechnology; Materials Science, Multidisciplinary; Physics, Applied; Physics, Condensed Matter	Science Citation Index Expanded (SCI-EXPANDED)	Chemistry; Science & Technology - Other Topics; Materials Science; Physics	4H3GC	WOS:000835890000001	View Full Record in Web of Science
370	Ma, X; Zhou, S; Li, JT; Xie, F; Yang, H; Wang, C; Fahlman, BD; Li, WJ	Natural microfibrils/regenerated cellulose-based carbon aerogel for highly efficient oil/water separation	JOURNAL OF HAZARDOUS MATERIALS	English	Article	0304-3894	1873-3336	2023	454		10.1016/j.jhazmat.2023.131397	http://dx.doi.org/10.1016/j.jhazmat.2023.131397	APR 2023	14	Engineering, Environmental; Environmental Sciences	Science Citation Index Expanded (SCI-EXPANDED)	Engineering; Environmental Sciences & Ecology	G5BO2	WOS:000989308400001	View Full Record in Web of Science
371	Zhang, GQ; Rong, XL; Huang, WY; Xiao, ZF; Xue, ZR; Cheng, H; Feng, J; Li, LJ	Preparation of cellulose-based carbon aerogel composite zinc oxide nanomaterials and their photocatalytic properties	JOURNAL OF MOLECULAR STRUCTURE	English	Article	0022-2860	1872-8014	2025	1327		10.1016/j.molstruc.2024.141163	http://dx.doi.org/10.1016/j.molstruc.2024.141163	DEC 2024	12	Chemistry, Physical	Science Citation Index Expanded (SCI-EXPANDED)	Chemistry	U7H0Q	WOS:001413447000001	View Full Record in Web of Science
372	Yan, ZF; Zhu, KX; Li, XQ; Wu, X	Recyclable Bacterial Cellulose Aerogel for Oil and Water Separation	JOURNAL OF POLYMERS AND THE ENVIRONMENT	English	Article	1566-2543	1572-8919	2022	30	7	10.1007/s10924-021-02369-y	http://dx.doi.org/10.1007/s10924-021-02369-y	JAN 2022	11	Engineering, Environmental; Polymer Science	Science Citation Index Expanded (SCI-EXPANDED)	Engineering; Polymer Science	1T6IU	WOS:000749107300001	View Full Record in Web of Science
373	Guo, DM; An, QD; Li, R; Xiao, ZY; Zhai, SR	Ultrahigh selective and efficient removal of anionic dyes by recyclable polyethylenimine-modified cellulose aerogels in batch and fixed-bed systems	COLLOIDS AND SURFACES A-PHYSICOCHEMICAL AND ENGINEERING ASPECTS	English	Article	0927-7757	1873-4359	2018	555		10.1016/j.colsurfa.2018.06.081	http://dx.doi.org/10.1016/j.colsurfa.2018.06.081		11	Chemistry, Physical	Science Citation Index Expanded (SCI-EXPANDED)	Chemistry	GS0CO	WOS:000443153100018	View Full Record in Web of Science
374	Jiao, Y; Wan, CC; Li, J	Room-temperature embedment of anatase titania nanoparticles into porous cellulose aerogels	APPLIED PHYSICS A-MATERIALS SCIENCE & PROCESSING	English	Article	0947-8396	1432-0630	2015	120	1	10.1007/s00339-015-9192-2	http://dx.doi.org/10.1007/s00339-015-9192-2		7	Materials Science, Multidisciplinary; Physics, Applied	Science Citation Index Expanded (SCI-EXPANDED)	Materials Science; Physics	CJ9YO	WOS:000355860400042	View Full Record in Web of Science
375	Yan, ZF; Meng, LC; Jiang, S; Deng, YQ; Xi, JF; Zhang, L; Li, P; Xiao, HN; Wu, WB	Bifunctional Nanocellulose@MOF composite aerogel for selective fluorescent detection and efficient removal of tetracycline	CARBOHYDRATE POLYMERS	English	Article	0144-8617	1879-1344	2025	347		10.1016/j.carbpol.2024.122697	http://dx.doi.org/10.1016/j.carbpol.2024.122697	SEP 2024	11	Chemistry, Applied; Chemistry, Organic; Polymer Science	Science Citation Index Expanded (SCI-EXPANDED)	Chemistry; Polymer Science	F8T1T	WOS:001312465700001	View Full Record in Web of Science
376	Lu, YQ; Niu, ZX; Yuan, WZ	Multifunctional magnetic superhydrophobic carbonaceous aerogel with micro/nano-scale hierarchical structures for environmental remediation and energy storage	APPLIED SURFACE SCIENCE	English	Article	0169-4332	1873-5584	2019	480		10.1016/j.apsusc.2019.03.060	http://dx.doi.org/10.1016/j.apsusc.2019.03.060		10	Chemistry, Physical; Materials Science, Coatings & Films; Physics, Applied; Physics, Condensed Matter	Science Citation Index Expanded (SCI-EXPANDED)	Chemistry; Materials Science; Physics	HR3AG	WOS:000463008200096	View Full Record in Web of Science
377	Xia, CL; Ye, HR; Wu, YJ; Garalleh, HAL; Garaleh, M; Sharma, A; Pugazhendhi, A	Nanofibrous/biopolymeric membrane a sustainable approach to remove organic micropollutants: A review	CHEMOSPHERE	English	Review	0045-6535	1879-1298	2023	314		10.1016/j.chemosphere.2022.137663	http://dx.doi.org/10.1016/j.chemosphere.2022.137663	JAN 2023	12	Environmental Sciences	Science Citation Index Expanded (SCI-EXPANDED)	Environmental Sciences & Ecology	8F2XK	WOS:000919530200001	View Full Record in Web of Science
378	Chen, SL; Li, ZK; Yang, DJ; Qiu, XQ; Zheng, DF; Liu, WF	In situ synthesis of ZIF-8 on lignosulfonate functionalized polyethyleneimine/carboxymethyl chitosan hybrid aerogels for efficient tetracycline removal	SEPARATION AND PURIFICATION TECHNOLOGY	English	Article	1383-5866	1873-3794	2024	338		10.1016/j.seppur.2024.126583	http://dx.doi.org/10.1016/j.seppur.2024.126583	JAN 2024	15	Engineering, Chemical	Science Citation Index Expanded (SCI-EXPANDED)	Engineering	JY1X5	WOS:001176639700001	View Full Record in Web of Science
379	Gao, C; Wang, XL; An, QD; Xiao, ZY; Zhai, SR	Synergistic preparation of modified alginate aerogel with melamine/chitosan for efficiently selective adsorption of lead ions	CARBOHYDRATE POLYMERS	English	Article	0144-8617	1879-1344	2021	256		10.1016/j.carbpol.2020.117564	http://dx.doi.org/10.1016/j.carbpol.2020.117564		8	Chemistry, Applied; Chemistry, Organic; Polymer Science	Science Citation Index Expanded (SCI-EXPANDED)	Chemistry; Polymer Science	QA2BQ	WOS:000613253900007	View Full Record in Web of Science
380	Dai, CL; Sun, W; Xu, ZZ; Liu, JW; Chen, J; Zhu, ZX; Li, L; Zeng, HB	Assembly of Ultralight Dual Network Graphene Aerogel with Applications for Selective Oil Absorption	LANGMUIR	English	Article	0743-7463	1520-5827	2020	36	45	10.1021/acs.langmuir.0c02664	http://dx.doi.org/10.1021/acs.langmuir.0c02664		10	Chemistry, Multidisciplinary; Chemistry, Physical; Materials Science, Multidisciplinary	Science Citation Index Expanded (SCI-EXPANDED)	Chemistry; Materials Science	OW4DW	WOS:000592840500035	View Full Record in Web of Science
381	Wang, YQ; Xie, WH; Liu, H; Gu, HB	Hyperelastic magnetic reduced graphene oxide three-dimensional framework with superb oil and organic solvent adsorption capability	ADVANCED COMPOSITES AND HYBRID MATERIALS	English	Article	2522-0128	2522-0136	2020	3	4	10.1007/s42114-020-00191-z	http://dx.doi.org/10.1007/s42114-020-00191-z	DEC 2020	12	Nanoscience & Nanotechnology; Materials Science, Composites	Science Citation Index Expanded (SCI-EXPANDED)	Science & Technology - Other Topics; Materials Science	PB8FO	WOS:000595466600001	View Full Record in Web of Science
382	Shang, Y; Gao, R; Wang, YX; Dong, XF; Li, XQ; Tang, JF; Wang, X; Liu, JQ; Xie, YJ; Li, J; Gan, WT	Scalable fabrication of efficient and recycling wood residue-derived sponge for crude oil adsorption	JOURNAL OF HAZARDOUS MATERIALS	English	Article	0304-3894	1873-3336	2023	441		10.1016/j.jhazmat.2022.129979	http://dx.doi.org/10.1016/j.jhazmat.2022.129979	SEP 2022	9	Engineering, Environmental; Environmental Sciences	Science Citation Index Expanded (SCI-EXPANDED)	Engineering; Environmental Sciences & Ecology	5H1DN	WOS:000867426300002	View Full Record in Web of Science
383	Zhu, W; Jiang, XL; Jiang, K; Liu, FJ; You, F; Yao, C	Fabrication of Reusable Carboxymethyl Cellulose/Graphene Oxide Composite Aerogel with Large Surface Area for Adsorption of Methylene Blue	NANOMATERIALS	English	Article		2079-4991	2021	11	6	10.3390/nano11061609	http://dx.doi.org/10.3390/nano11061609		14	Chemistry, Multidisciplinary; Nanoscience & Nanotechnology; Materials Science, Multidisciplinary; Physics, Applied	Science Citation Index Expanded (SCI-EXPANDED)	Chemistry; Science & Technology - Other Topics; Materials Science; Physics	SZ8FQ	WOS:000666794300001	View Full Record in Web of Science
384	Liu, HE; Tian, XW; Xiang, XX; Chen, S	Preparation of carboxymethyl cellulose/graphene composite aerogel beads and their adsorption for methylene blue	INTERNATIONAL JOURNAL OF BIOLOGICAL MACROMOLECULES	English	Article	0141-8130	1879-0003	2022	202		10.1016/j.ijbiomac.2022.01.052	http://dx.doi.org/10.1016/j.ijbiomac.2022.01.052	JAN 2022	12	Biochemistry & Molecular Biology; Chemistry, Applied; Polymer Science	Science Citation Index Expanded (SCI-EXPANDED)	Biochemistry & Molecular Biology; Chemistry; Polymer Science	0M4FQ	WOS:000782112400004	View Full Record in Web of Science
385	Wang, HY; Gong, YT; Wang, Y	Cellulose-based hydrophobic carbon aerogels as versatile and superior adsorbents for sewage treatment	RSC ADVANCES	English	Article		2046-2069	2014	4	86	10.1039/c4ra08446b	http://dx.doi.org/10.1039/c4ra08446b		7	Chemistry, Multidisciplinary	Science Citation Index Expanded (SCI-EXPANDED)	Chemistry	AQ4JH	WOS:000342761600017	View Full Record in Web of Science
386	Bi, FX; Jiang, Z; Zhang, ZY; Zhang, Z; Wang, MN; Fu, LB; Fan, HL; Qu, JH; Zhang, Y	A recyclable magnetic polyethyleneimine-functionalized cellulose aerogel for reducing cadmium (Cd) accumulation in acidic contaminated soil: Stress mitigation and soil improvement mechanisms	CHEMICAL ENGINEERING JOURNAL	English	Article	1385-8947	1873-3212	2025	520		10.1016/j.cej.2025.166360	http://dx.doi.org/10.1016/j.cej.2025.166360	JUL 2025	10	Engineering, Environmental; Engineering, Chemical	Science Citation Index Expanded (SCI-EXPANDED)	Engineering	8BU5N	WOS:001584919700013	View Full Record in Web of Science
387	Jing, WX; Tang, M; Lin, XY; Yang, C; Lian, DM; Yu, Y; Liu, DY	Microwave Irradiation-Assisted Synthesis of Anisotropic Crown Ether-Grafted Bamboo Pulp Aerogel as a Chelating Agent for Selective Adsorption of Heavy Metals (Mn+)	GELS	English	Article		2310-2861	2024	10	12	10.3390/gels10120778	http://dx.doi.org/10.3390/gels10120778		17	Polymer Science	Science Citation Index Expanded (SCI-EXPANDED)	Polymer Science	Q6A6I	WOS:001385486300001	View Full Record in Web of Science
388	Hasanpour, M; Motahari, S; Jing, DW; Hatami, M	Investigation of operation parameters on the removal efficiency of methyl orange pollutant by cellulose/zinc oxide hybrid aerogel	CHEMOSPHERE	English	Article	0045-6535	1879-1298	2021	284		10.1016/j.chemosphere.2021.131320	http://dx.doi.org/10.1016/j.chemosphere.2021.131320	JUN 2021	19	Environmental Sciences	Science Citation Index Expanded (SCI-EXPANDED)	Environmental Sciences & Ecology	WB6LE	WOS:000703680700001	View Full Record in Web of Science
389	Chen, YF; Li, Q; Li, YJ; Zhang, QJ; Huang, JD; Wu, Q; Wang, SQ	Fabrication of Cellulose Nanocrystal-g-Poly(Acrylic Acid-Co-Acrylamide) Aerogels for Efficient Pb(II) Removal	POLYMERS	English	Article		2073-4360	2020	12	2	10.3390/polym12020333	http://dx.doi.org/10.3390/polym12020333		15	Polymer Science	Science Citation Index Expanded (SCI-EXPANDED)	Polymer Science	KU6UK	WOS:000519849800083	View Full Record in Web of Science
390	Xiao, JL; Lv, WY; Song, YH; Zheng, Q	Graphene/nanofiber aerogels: Performance regulation towards multiple applications in dye adsorption and oil/water separation	CHEMICAL ENGINEERING JOURNAL	English	Article	1385-8947	1873-3212	2018	338		10.1016/j.cej.2017.12.156	http://dx.doi.org/10.1016/j.cej.2017.12.156		9	Engineering, Environmental; Engineering, Chemical	Science Citation Index Expanded (SCI-EXPANDED)	Engineering	FZ5FW	WOS:000427618400022	View Full Record in Web of Science
391	Yu, M; Han, YY; Li, J; Wang, LJ	Magnetic carbon aerogel pyrolysis from sodium carboxymethyl cellulose/sodium montmorillonite composite aerogel for removal of organic contamination	JOURNAL OF POROUS MATERIALS	English	Article	1380-2224	1573-4854	2018	25	3	10.1007/s10934-017-0478-y	http://dx.doi.org/10.1007/s10934-017-0478-y		8	Chemistry, Applied; Chemistry, Physical; Materials Science, Multidisciplinary	Science Citation Index Expanded (SCI-EXPANDED)	Chemistry; Materials Science	GD5MZ	WOS:000430552400003	View Full Record in Web of Science
392	Liu, K; Chen, LH; Huang, LL; Lai, YN	Evaluation of ethylenediamine-modified nanofibrillated cellulose/chitosan composites on adsorption of cationic and anionic dyes from aqueous solution	CARBOHYDRATE POLYMERS	English	Article	0144-8617	1879-1344	2016	151		10.1016/j.carbpol.2016.06.071	http://dx.doi.org/10.1016/j.carbpol.2016.06.071		5	Chemistry, Applied; Chemistry, Organic; Polymer Science	Science Citation Index Expanded (SCI-EXPANDED)	Chemistry; Polymer Science	DS7DV	WOS:000380943900126	View Full Record in Web of Science
393	Ren, F; Li, Z; Tan, WZ; Liu, XH; Sun, ZF; Ren, PG; Yan, DX	Facile preparation of 3D regenerated cellulose/graphene oxide composite aerogel with high-efficiency adsorption towards methylene blue	JOURNAL OF COLLOID AND INTERFACE SCIENCE	English	Article	0021-9797	1095-7103	2018	532		10.1016/j.jcis.2018.07.101	http://dx.doi.org/10.1016/j.jcis.2018.07.101		10	Chemistry, Physical	Science Citation Index Expanded (SCI-EXPANDED)	Chemistry	GU5JU	WOS:000445322600007	View Full Record in Web of Science
394	Melone, L; Altomare, L; Alfieri, I; Lorenzi, A; De Nardo, L; Punta, C	Ceramic aerogels from TEMPO-oxidized cellulose nanofibre templates: Synthesis, characterization, and photocatalytic properties	JOURNAL OF PHOTOCHEMISTRY AND PHOTOBIOLOGY A-CHEMISTRY	English	Article	1010-6030		2013	261		10.1016/j.jphotochem.2013.04.004	http://dx.doi.org/10.1016/j.jphotochem.2013.04.004		8	Chemistry, Physical	Science Citation Index Expanded (SCI-EXPANDED)	Chemistry	172BJ	WOS:000320974600009	View Full Record in Web of Science
395	Chen, SJ; Lu, WY; Han, JL; Zhong, HT; Xu, TF; Wang, GQ; Chen, WX	Robust three-dimensional g-C3N4@cellulose aerogel enhanced by cross-linked polyester fibers for simultaneous removal of hexavalent chromium and antibiotics	CHEMICAL ENGINEERING JOURNAL	English	Article	1385-8947	1873-3212	2019	359		10.1016/j.cej.2018.11.110	http://dx.doi.org/10.1016/j.cej.2018.11.110		11	Engineering, Environmental; Engineering, Chemical	Science Citation Index Expanded (SCI-EXPANDED)	Engineering	HF3LU	WOS:000454137400012	View Full Record in Web of Science
396	Zhu, XY; Zhang, LH; Zou, GL; Chen, Q; Guo, YL; Liang, SM; Hu, LJ; North, M; Xie, HB	Carboxylcellulose hydrogel confined-Fe3O4 nanoparticles catalyst for Fenton-like degradation of Rhodamine B	INTERNATIONAL JOURNAL OF BIOLOGICAL MACROMOLECULES	English	Article	0141-8130	1879-0003	2021	180		10.1016/j.ijbiomac.2021.04.067	http://dx.doi.org/10.1016/j.ijbiomac.2021.04.067	APR 2021	12	Biochemistry & Molecular Biology; Chemistry, Applied; Polymer Science	Science Citation Index Expanded (SCI-EXPANDED)	Biochemistry & Molecular Biology; Chemistry; Polymer Science	SA9PP	WOS:000649635400009	View Full Record in Web of Science
397	Liu, ZM; Wu, P; Yang, SL; Wang, HY; Jin, CD	Synthesis and Characterization of Uniform Spherical Nanoporous TiO2 Aerogel Templated by Cellulose Alcohol-Gel with Enhanced Photocatalytic Activity	INTERNATIONAL JOURNAL OF POLYMER SCIENCE	English	Article	1687-9422	1687-9430	2016	2016		10.1155/2016/9351725	http://dx.doi.org/10.1155/2016/9351725		8	Polymer Science	Science Citation Index Expanded (SCI-EXPANDED)	Polymer Science	DN8VA	WOS:000377356700001	View Full Record in Web of Science
398	Le, TN; Nguyen, TNL; Truong, TBT; Ho, TGT; Nguyen, T	Waste to a Recyclable and Robust Catalyst: Nanosilver/Cellulose-Chitin Aerogel Composite Derived from Durian and Shrimp Shells to Reduce Hazardous Organic Compounds	ARABIAN JOURNAL FOR SCIENCE AND ENGINEERING	English	Article	2193-567X	2191-4281	2025	50	24	10.1007/s13369-025-10306-7	http://dx.doi.org/10.1007/s13369-025-10306-7	MAY 2025	21	Multidisciplinary Sciences	Science Citation Index Expanded (SCI-EXPANDED)	Science & Technology - Other Topics	H0392	WOS:001498465800001	View Full Record in Web of Science
399	Toledo, PVO; Limeira, DPC; Siqueira, NC; Petri, DFS	Carboxymethyl cellulose/poly(acrylic acid) interpenetrating polymer network hydrogels as multifunctional adsorbents	CELLULOSE	English	Article	0969-0239	1572-882X	2019	26	1	10.1007/s10570-018-02232-9	http://dx.doi.org/10.1007/s10570-018-02232-9		19	Materials Science, Paper & Wood; Materials Science, Textiles; Polymer Science	Science Citation Index Expanded (SCI-EXPANDED)	Materials Science; Polymer Science	HL5CB	WOS:000458742600033	View Full Record in Web of Science
400	Do, NHN; Truong, BY; Nguyen, PTX; Le, KA; Duong, HM; Le, PK	Composite aerogels of TEMPO-oxidized pineapple leaf pulp and chitosan for dyes removal	SEPARATION AND PURIFICATION TECHNOLOGY	English	Article	1383-5866	1873-3794	2022	283		10.1016/j.seppur.2021.120200	http://dx.doi.org/10.1016/j.seppur.2021.120200		11	Engineering, Chemical	Science Citation Index Expanded (SCI-EXPANDED)	Engineering	0J9PI	WOS:000780429900001	View Full Record in Web of Science
401	Tajari, E; Bashiri, H	Synthesis and efficiency of the cellulose@Fe3O4@ZIF-8 carbon aerogel magnetic in the removal of Gasoil from aqueous solutions	SCIENTIFIC REPORTS	English	Article	2045-2322		2025	15	1	10.1038/s41598-025-23556-0	http://dx.doi.org/10.1038/s41598-025-23556-0		17	Multidisciplinary Sciences	Science Citation Index Expanded (SCI-EXPANDED)	Science & Technology - Other Topics	9VS4X	WOS:001616164200040	View Full Record in Web of Science
402	Xie, Q; Zou, YK; Wang, YZ; Wang, HB; Du, ZL; Cheng, X	Mechanically robust sodium alginate/cellulose nanofibers/polyethyleneimine composite aerogel for effective removal of hexavalent chromium and anionic dyes	POLYMER ENGINEERING AND SCIENCE	English	Article	0032-3888	1548-2634	2022	62	6	10.1002/pen.25976	http://dx.doi.org/10.1002/pen.25976	MAR 2022	14	Engineering, Chemical; Polymer Science	Science Citation Index Expanded (SCI-EXPANDED)	Engineering; Polymer Science	1V8GW	WOS:000780326900001	View Full Record in Web of Science
403	Dai, Z; Ren, PG; Cao, QP; Gao, X; He, WW; Xiao, YZ; Jin, YL; Ren, F	Synthesis of TiO2@lignin based carbon nanofibers composite materials with highly efficient photocatalytic to methylene blue dye	JOURNAL OF POLYMER RESEARCH	English	Article	1022-9760	1572-8935	2020	27	5	10.1007/s10965-020-02068-7	http://dx.doi.org/10.1007/s10965-020-02068-7		12	Polymer Science	Science Citation Index Expanded (SCI-EXPANDED)	Polymer Science	LD8QK	WOS:000526292100001	View Full Record in Web of Science
404	Li, N; Gao, BQ; Yang, R; Yang, H	Simple fabrication of carboxymethyl cellulose and κ-carrageenan composite aerogel with efficient performance in removal of fluoroquinolone antibiotics from water	FRONTIERS OF ENVIRONMENTAL SCIENCE & ENGINEERING	English	Article	2095-2201	2095-221X	2022	16	10	10.1007/s11783-022-1568-x	http://dx.doi.org/10.1007/s11783-022-1568-x		14	Engineering, Environmental; Environmental Sciences	Science Citation Index Expanded (SCI-EXPANDED)	Engineering; Environmental Sciences & Ecology	0S0FV	WOS:000785959600001	View Full Record in Web of Science
405	Qiu, JL; Fan, P; Feng, YF; Liu, FQ; Ling, C; Li, AM	Comparison of the adsorption behaviors for methylene blue on two renewable gels with different physical state	ENVIRONMENTAL POLLUTION	English	Article	0269-7491	1873-6424	2019	254		10.1016/j.envpol.2019.113117	http://dx.doi.org/10.1016/j.envpol.2019.113117		12	Environmental Sciences	Science Citation Index Expanded (SCI-EXPANDED)	Environmental Sciences & Ecology	JB9FT	WOS:000488887600060	View Full Record in Web of Science
406	Qin, WH; Li, MX; Zhang, YB; Li, W; Jia, R; Xiong, YS; Lu, HQ; Zhang, SY	High capacity and selective adsorption of Congo red by cellulose-based aerogel with mesoporous structure: Adsorption properties and statistical data simulation	INTERNATIONAL JOURNAL OF BIOLOGICAL MACROMOLECULES	English	Article	0141-8130	1879-0003	2024	259		10.1016/j.ijbiomac.2023.129137	http://dx.doi.org/10.1016/j.ijbiomac.2023.129137	JAN 2024	15	Biochemistry & Molecular Biology; Chemistry, Applied; Polymer Science	Science Citation Index Expanded (SCI-EXPANDED)	Biochemistry & Molecular Biology; Chemistry; Polymer Science	GT8I5	WOS:001155009900001	View Full Record in Web of Science
407	Zhao, J; Chen, XY; Zhou, YH; Tian, HJ; Guo, QJ; Hu, XD	Efficient removal of oil pollutant via simultaneous adsorption and photocatalysis using La-N-TiO2-cellulose/SiO2 difunctional aerogel composite	RESEARCH ON CHEMICAL INTERMEDIATES	English	Article	0922-6168	1568-5675	2020	46	3	10.1007/s11164-019-04064-z	http://dx.doi.org/10.1007/s11164-019-04064-z	JAN 2020	18	Chemistry, Multidisciplinary	Science Citation Index Expanded (SCI-EXPANDED)	Chemistry	KM5WS	WOS:000505418700001	View Full Record in Web of Science
408	Liu, FQ; Fan, MJ; Liu, X; Chen, JY	One-Pot Synthesis of Cellulose-Based Carbon Aerogel Loaded with TiO2 and g-C3N4 and Its Photocatalytic Degradation of Rhodamine B	NANOMATERIALS	English	Article		2079-4991	2024	14	13	10.3390/nano14131141	http://dx.doi.org/10.3390/nano14131141		13	Chemistry, Multidisciplinary; Nanoscience & Nanotechnology; Materials Science, Multidisciplinary; Physics, Applied	Science Citation Index Expanded (SCI-EXPANDED)	Chemistry; Science & Technology - Other Topics; Materials Science; Physics	YV5W0	WOS:001271282900001	View Full Record in Web of Science
409	Tee, WT; Loh, NYL; Hiew, BYZ; Show, PL; Hanson, S; Gan, SY; Lee, LY	Evaluation of adsorption performance and mechanisms of a highly effective 3D boron-doped graphene composite for amitriptyline pharmaceutical removal	JOURNAL OF ENVIRONMENTAL MANAGEMENT	English	Article	0301-4797	1095-8630	2023	344		10.1016/j.jenvman.2023.118363	http://dx.doi.org/10.1016/j.jenvman.2023.118363	JUL 2023	11	Environmental Sciences	Science Citation Index Expanded (SCI-EXPANDED)	Environmental Sciences & Ecology	N3PU6	WOS:001036180500001	View Full Record in Web of Science
410	Wang, JT; Fu, YK; Zhang, XX; Xu, M; Wu, JL	Fabrication of polypropylene fabric with green composite coating for water/oil mixture and emulsion separation	COLLOIDS AND SURFACES A-PHYSICOCHEMICAL AND ENGINEERING ASPECTS	English	Article	0927-7757	1873-4359	2022	641		10.1016/j.colsurfa.2022.128554	http://dx.doi.org/10.1016/j.colsurfa.2022.128554	FEB 2022	9	Chemistry, Physical	Science Citation Index Expanded (SCI-EXPANDED)	Chemistry	0G9IW	WOS:000778352500002	View Full Record in Web of Science
411	Zhuang, SJ; Zhang, C; Dai, L; Sun, C; Long, Z; He, ZB	Discarded biomass-derived hybrid fibers with triple-synergy for microplastic scavenging and self-reinforced plastic valorization	JOURNAL OF ENVIRONMENTAL CHEMICAL ENGINEERING	English	Article	2213-2929	2213-3437	2025	13	6	10.1016/j.jece.2025.119351	http://dx.doi.org/10.1016/j.jece.2025.119351	SEP 2025	17	Engineering, Environmental; Engineering, Chemical	Science Citation Index Expanded (SCI-EXPANDED)	Engineering	8AX2B	WOS:001584304700010	View Full Record in Web of Science
412	Zhang, YZ; Bian, TT; Jiang, R; Zhang, Y; Zheng, XD; Li, ZY	Bionic chitosan-carbon imprinted aerogel for high selective recovery of Gd(III) from end-of-life rare earth productions	JOURNAL OF HAZARDOUS MATERIALS	English	Article	0304-3894	1873-3336	2021	407		10.1016/j.jhazmat.2020.124347	http://dx.doi.org/10.1016/j.jhazmat.2020.124347	JAN 2021	10	Engineering, Environmental; Environmental Sciences	Science Citation Index Expanded (SCI-EXPANDED)	Engineering; Environmental Sciences & Ecology	QA4RW	WOS:000613433100001	View Full Record in Web of Science
413	García-Valverde, MT; Ledesma-Escobar, CA; Lucena, R; Cárdenas, S	Tunable Polarity Carbon Fibers, a Holistic Approach to Environmental Protection	MOLECULES	English	Article		1420-3049	2018	23	5	10.3390/molecules23051026	http://dx.doi.org/10.3390/molecules23051026		11	Biochemistry & Molecular Biology; Chemistry, Multidisciplinary	Science Citation Index Expanded (SCI-EXPANDED)	Biochemistry & Molecular Biology; Chemistry	GJ3NX	WOS:000435204000041	View Full Record in Web of Science
414	Habibi, S; Jamshidi, M	Synthesis of TiO2 nanoparticles coated on cellulose nanofibers with different morphologies: Effect of the template and sol-gel parameters	MATERIALS SCIENCE IN SEMICONDUCTOR PROCESSING	English	Article	1369-8001	1873-4081	2020	109		10.1016/j.mssp.2020.104927	http://dx.doi.org/10.1016/j.mssp.2020.104927		13	Engineering, Electrical & Electronic; Materials Science, Multidisciplinary; Physics, Applied; Physics, Condensed Matter	Science Citation Index Expanded (SCI-EXPANDED)	Engineering; Materials Science; Physics	KL0ZM	WOS:000513161300015	View Full Record in Web of Science
415	Wang, QD; Zhu, LF; Gu, L; Hu, J; Cao, XB	Amphiphilic Macroscopic Foam Based on Natural Tubular Cellulose: A Bi-Functional Adsorbent for Oils and Dyes	SCIENCE OF ADVANCED MATERIALS	English	Article	1947-2935	1947-2943	2018	10	2	10.1166/sam.2018.3222	http://dx.doi.org/10.1166/sam.2018.3222		13	Nanoscience & Nanotechnology; Materials Science, Multidisciplinary; Physics, Applied	Science Citation Index Expanded (SCI-EXPANDED)	Science & Technology - Other Topics; Materials Science; Physics	FS7KH	WOS:000419976000005	View Full Record in Web of Science
416	Yang, H; Sheikhi, A; van de Ven, TGM	Reusable Green Aerogels from Cross-Linked Hairy Nanocrystalline Cellulose and Modified Chitosan for Dye Removal	LANGMUIR	English	Article	0743-7463		2016	32	45	10.1021/acs.langmuir.6b03084	http://dx.doi.org/10.1021/acs.langmuir.6b03084		9	Chemistry, Multidisciplinary; Chemistry, Physical; Materials Science, Multidisciplinary	Science Citation Index Expanded (SCI-EXPANDED)	Chemistry; Materials Science	EC5EN	WOS:000388156000007	View Full Record in Web of Science
417	Zhao, C; Zhang, M; Zhang, YX; Jiang, LD; Tao, JL; Wen, JH	Fabrication of iron incorporated engineering architectures with exceptional antioxidant capacity and remarkable stability aerogels for synergistic chemical reduction and adsorptive removal of Cr(VI) from wastewater	SEPARATION AND PURIFICATION TECHNOLOGY	English	Article	1383-5866	1873-3794	2025	373		10.1016/j.seppur.2025.133584	http://dx.doi.org/10.1016/j.seppur.2025.133584	MAY 2025	16	Engineering, Chemical	Science Citation Index Expanded (SCI-EXPANDED)	Engineering	3JX1Z	WOS:001502111200001	View Full Record in Web of Science
418	Romero-Montero, A; Valencia-Bermúdez, JL; Rosas-Meléndez, SA; Núñez-Tapia, I; Piña-Barba, MC; Leyva-Gómez, G; Del Prado-Audelo, ML	Biopolymeric Fibrous Aerogels: The Sustainable Alternative for Water Remediation	POLYMERS	English	Review		2073-4360	2023	15	2	10.3390/polym15020262	http://dx.doi.org/10.3390/polym15020262		21	Polymer Science	Science Citation Index Expanded (SCI-EXPANDED)	Polymer Science	8D9HK	WOS:000918595700001	View Full Record in Web of Science
419	Yang, Z; Zhao, HZ; Huang, Y; Liu, H	Preparation of porous TEMPO-oxidized cellulose nanofiber (TOCNF) composites via Pickering-emulsion template for adsorption of aromatic pollutants	CELLULOSE	English	Article	0969-0239	1572-882X	2025	32	7	10.1007/s10570-025-06539-2	http://dx.doi.org/10.1007/s10570-025-06539-2	MAY 2025	23	Materials Science, Paper & Wood; Materials Science, Textiles; Polymer Science	Science Citation Index Expanded (SCI-EXPANDED)	Materials Science; Polymer Science	2XF4P	WOS:001482076800001	View Full Record in Web of Science
420	Fan, YY; Liang, H; Jian, MP; Liu, RP; Zhang, XW; Hu, CZ; Liu, HJ	Removal of dimethylarsinate from water by robust NU-1000 aerogels: Impact of the aerogel materials	CHEMICAL ENGINEERING JOURNAL	English	Article	1385-8947	1873-3212	2023	455		10.1016/j.cej.2022.140387	http://dx.doi.org/10.1016/j.cej.2022.140387	FEB 2023	11	Engineering, Environmental; Engineering, Chemical	Science Citation Index Expanded (SCI-EXPANDED)	Engineering	8W3IC	WOS:000931230000001	View Full Record in Web of Science
421	Dong, JR; Zeng, JS; Wang, B; Cheng, Z; Xu, J; Gao, WH; Chen, KF	Mechanically Flexible Carbon Aerogel with Wavy Layers and Springboard Elastic Supporting Structure for Selective Oil/Organic Solvent Recovery	ACS APPLIED MATERIALS & INTERFACES	English	Article	1944-8244	1944-8252	2021	13	13	10.1021/acsami.1c02394	http://dx.doi.org/10.1021/acsami.1c02394	MAR 2021	15	Nanoscience & Nanotechnology; Materials Science, Multidisciplinary	Science Citation Index Expanded (SCI-EXPANDED)	Science & Technology - Other Topics; Materials Science	RL5LQ	WOS:000639014900108	View Full Record in Web of Science
422	Yi, YB; Liu, PS; Zhang, NN; Gibril, ME; Kong, FG; Wang, SJ	A high lignin-content, ultralight, and hydrophobic aerogel for oil-water separation: preparation and characterization	JOURNAL OF POROUS MATERIALS	English	Article	1380-2224	1573-4854	2021	28	6	10.1007/s10934-021-01129-6	http://dx.doi.org/10.1007/s10934-021-01129-6	JUL 2021	14	Chemistry, Applied; Chemistry, Physical; Materials Science, Multidisciplinary	Science Citation Index Expanded (SCI-EXPANDED)	Chemistry; Materials Science	WO7DG	WOS:000677943200001	View Full Record in Web of Science
423	Liu, Y; Huang, YH; Huang, QF; Li, F; Liu, XM	Liquid-phase deposition functionalized wood sponges for oil/water separation	JOURNAL OF MATERIALS SCIENCE	English	Article	0022-2461	1573-4803	2021	56	34	10.1007/s10853-021-06440-w	http://dx.doi.org/10.1007/s10853-021-06440-w	AUG 2021	18	Materials Science, Multidisciplinary	Science Citation Index Expanded (SCI-EXPANDED)	Materials Science	WQ2YB	WOS:000686854700001	View Full Record in Web of Science
424	Liu, MH; Pan, ZZ; Ohwada, M; Tang, R; Matsui, H; Tada, M; Ito, M; Ikura, A; Nishihara, H	Highly Permeable and Regenerative Microhoneycomb Filters	ACS APPLIED MATERIALS & INTERFACES	English	Article	1944-8244	1944-8252	2024	16	22	10.1021/acsami.4c02697	http://dx.doi.org/10.1021/acsami.4c02697	MAY 2024	11	Nanoscience & Nanotechnology; Materials Science, Multidisciplinary	Science Citation Index Expanded (SCI-EXPANDED)	Science & Technology - Other Topics; Materials Science	TM5G9	WOS:001230370200001	View Full Record in Web of Science
425	Wang, YW; Kong, QS; Ding, BB; Chen, YJ; Yan, XF; Wang, SW; Chen, FS; You, J; Li, CX	Bioinspired catecholic activation of marine chitin for immobilization of Ag nanoparticles as recyclable pollutant nanocatalysts	JOURNAL OF COLLOID AND INTERFACE SCIENCE	English	Article	0021-9797	1095-7103	2017	505		10.1016/j.jcis.2017.05.099	http://dx.doi.org/10.1016/j.jcis.2017.05.099		10	Chemistry, Physical	Science Citation Index Expanded (SCI-EXPANDED)	Chemistry	FG6EO	WOS:000410464100026	View Full Record in Web of Science
426	Kim, DY; Han, GT; Shin, HS	Adsorption of polycyclic aromatic hydrocarbons (PAHs) by cellulosic aerogels during smoked pork sausage manufacture	FOOD CONTROL	English	Article	0956-7135	1873-7129	2021	124		10.1016/j.foodcont.2021.107878	http://dx.doi.org/10.1016/j.foodcont.2021.107878	JAN 2021	9	Food Science & Technology	Science Citation Index Expanded (SCI-EXPANDED)	Food Science & Technology	RC1AD	WOS:000632533700011	View Full Record in Web of Science
427	Luo, XL; Huang, GL; Chen, XK; Guo, J; Yang, WX; Tang, WZ; Yue, TL; Li, ZH	Ingenious ambient temperature fabrication zirconium-metal organic framework laden polysaccharide aerogel as an efficient glyphosate scavenger	JOURNAL OF ENVIRONMENTAL CHEMICAL ENGINEERING	English	Article	2213-2929	2213-3437	2021	9	6	10.1016/j.jece.2021.106808	http://dx.doi.org/10.1016/j.jece.2021.106808	NOV 2021	9	Engineering, Environmental; Engineering, Chemical	Science Citation Index Expanded (SCI-EXPANDED)	Engineering	XH8MF	WOS:000725681300006	View Full Record in Web of Science
428	Li, X; Wang, LL; Li, SY; Yu, SH; Liu, ZG; Liu, Q; Dong, XT	In situ growth of HKUST-1 on electrospun polyacrylonitrile nanofibers/regenerated cellulose aerogel for efficient methylene blue adsorption	INTERNATIONAL JOURNAL OF BIOLOGICAL MACROMOLECULES	English	Article	0141-8130	1879-0003	2024	274		10.1016/j.ijbiomac.2024.133381	http://dx.doi.org/10.1016/j.ijbiomac.2024.133381	JUN 2024	12	Biochemistry & Molecular Biology; Chemistry, Applied; Polymer Science	Science Citation Index Expanded (SCI-EXPANDED)	Biochemistry & Molecular Biology; Chemistry; Polymer Science	XT2P9	WOS:001263867200001	View Full Record in Web of Science
429	Qiu, MJ; Xu, W; Chen, SM; Jia, ZP; Li, YC; He, J; Wang, LY; Lei, JD; Liu, C; Liu, J	A novel adsorptive and photocatalytic system for dye degradation using ZIF-8 derived carbon (ZIF-C)-modified graphene oxide nanosheets	JOURNAL OF THE TAIWAN INSTITUTE OF CHEMICAL ENGINEERS	English	Article	1876-1070	1876-1089	2023	143		10.1016/j.jtice.2023.104674	http://dx.doi.org/10.1016/j.jtice.2023.104674	JAN 2023	16	Engineering, Chemical	Science Citation Index Expanded (SCI-EXPANDED)	Engineering	8M0TW	WOS:000924188700001	View Full Record in Web of Science
430	Chen, H; Wu, HN; Dai, YT; Qiu, FX; Zhang, T	A heterogeneous polyurethane hybrid foam with enhanced demulsification and dynamic oil cleaning for continuous emulsion separation	JOURNAL OF HAZARDOUS MATERIALS	English	Article	0304-3894	1873-3336	2024	480		10.1016/j.jhazmat.2024.136336	http://dx.doi.org/10.1016/j.jhazmat.2024.136336	NOV 2024	11	Engineering, Environmental; Environmental Sciences	Science Citation Index Expanded (SCI-EXPANDED)	Engineering; Environmental Sciences & Ecology	N9M9A	WOS:001367501400001	View Full Record in Web of Science
431	Jing, ZF; Ding, JC; Zhang, T; Yang, DY; Qiu, FX; Chen, QY; Xu, JC	Flexible, versatility and superhydrophobic biomass carbon aerogels derived from corn bracts for efficient oil/water separation	FOOD AND BIOPRODUCTS PROCESSING	English	Article	0960-3085	1744-3571	2019	115		10.1016/j.fbp.2019.03.010	http://dx.doi.org/10.1016/j.fbp.2019.03.010		9	Biotechnology & Applied Microbiology; Engineering, Chemical; Food Science & Technology	Science Citation Index Expanded (SCI-EXPANDED)	Biotechnology & Applied Microbiology; Engineering; Food Science & Technology	IA9SA	WOS:000469895900015	View Full Record in Web of Science
432	Lu, YQ; Yuan, WZ	Superhydrophobic three-dimensional porous ethyl cellulose absorbent with micro/nano-scale hierarchical structures for highly efficient removal of oily contaminants from water	CARBOHYDRATE POLYMERS	English	Article	0144-8617	1879-1344	2018	191		10.1016/j.carbpol.2018.03.018	http://dx.doi.org/10.1016/j.carbpol.2018.03.018		9	Chemistry, Applied; Chemistry, Organic; Polymer Science	Science Citation Index Expanded (SCI-EXPANDED)	Chemistry; Polymer Science	GD1PD	WOS:000430272200011	View Full Record in Web of Science
433	Zhang, FT; Wang, CH; Mu, CD; Lin, W	A novel hydrophobic all-biomass aerogel reinforced by dialdehyde carboxymethyl cellulose for oil/organic solvent-water separation	POLYMER	English	Article	0032-3861	1873-2291	2022	238		10.1016/j.polymer.2021.124402	http://dx.doi.org/10.1016/j.polymer.2021.124402		10	Polymer Science	Science Citation Index Expanded (SCI-EXPANDED)	Polymer Science	0O0ME	WOS:000783222900002	View Full Record in Web of Science
434	Low, W; Nouri, A; Chua, SF; Mahmoudi, E; Mohammad, AW; Ang, WL	Immobilization of graphene oxide into microbead for fluidized-bed adsorption of methylene blue	DESALINATION AND WATER TREATMENT	English	Article	1944-3994	1944-3986	2024	317		10.1016/j.dwt.2024.100135	http://dx.doi.org/10.1016/j.dwt.2024.100135	FEB 2024	11	Engineering, Chemical; Water Resources	Science Citation Index Expanded (SCI-EXPANDED)	Engineering; Water Resources	L1C1A	WOS:001348161200001	View Full Record in Web of Science
435	Cui, R; Jin, D; Jiao, GJ; Liu, ZD; Ma, JL; Sun, RC	Cuprous oxide/copper oxide interpenetrated into ordered mesoporous cellulose-based carbon aerogels for efficient photocatalytic degradation of methylene blue	FRONTIERS OF CHEMICAL SCIENCE AND ENGINEERING	English	Article	2095-0179	2095-0187	2023	17	7	10.1007/s11705-023-2305-0	http://dx.doi.org/10.1007/s11705-023-2305-0	MAY 2023	12	Engineering, Chemical	Science Citation Index Expanded (SCI-EXPANDED)	Engineering	M0GF3	WOS:000992670800001	View Full Record in Web of Science
436	Syeda, HI; Muthukumaran, S; Baskaran, K	Dynamic adsorption of heavy metals on functionalized and regeneratable biopolymeric aerogels: Fixed-bed column reactor modelling and dual functionality elution technique	SEPARATION AND PURIFICATION TECHNOLOGY	English	Article	1383-5866	1873-3794	2025	363		10.1016/j.seppur.2025.131861	http://dx.doi.org/10.1016/j.seppur.2025.131861	FEB 2025	12	Engineering, Chemical	Science Citation Index Expanded (SCI-EXPANDED)	Engineering	X9U2X	WOS:001428700300001	View Full Record in Web of Science
437	Li, J; Wang, Q; Zheng, L; Liu, HB	A novel graphene aerogel synthesized from cellulose with high performance for removing MB in water	JOURNAL OF MATERIALS SCIENCE & TECHNOLOGY	English	Article	1005-0302	1941-1162	2020	41		10.1016/j.jmst.2019.09.019	http://dx.doi.org/10.1016/j.jmst.2019.09.019		8	Materials Science, Multidisciplinary; Metallurgy & Metallurgical Engineering	Science Citation Index Expanded (SCI-EXPANDED)	Materials Science; Metallurgy & Metallurgical Engineering	KM2XU	WOS:000513986900007	View Full Record in Web of Science
438	Liu, Y; Peng, YX; Zhang, T; Qiu, FX; Yuan, DS	Superhydrophobic, ultralight and flexible biomass carbon aerogels derived from sisal fibers for highly efficient oil-water separation	CELLULOSE	English	Article	0969-0239	1572-882X	2018	25	5	10.1007/s10570-018-1774-7	http://dx.doi.org/10.1007/s10570-018-1774-7		12	Materials Science, Paper & Wood; Materials Science, Textiles; Polymer Science	Science Citation Index Expanded (SCI-EXPANDED)	Materials Science; Polymer Science	GF2RS	WOS:000431788000024	View Full Record in Web of Science
439	Demir, A; Kaya, M	Fabrication and Characterization of Bio-Aerogel from Mandarin Peel-Based Agricultural Waste	FIBERS AND POLYMERS	English	Article	1229-9197	1875-0052	2025	26	7	10.1007/s12221-025-01005-z	http://dx.doi.org/10.1007/s12221-025-01005-z	MAY 2025	10	Materials Science, Textiles; Polymer Science	Science Citation Index Expanded (SCI-EXPANDED)	Materials Science; Polymer Science	3RL5P	WOS:001488393200001	View Full Record in Web of Science
440	Alhokbany, NS; Naushad, M; Kumar, V; Al Hatim, S; Alshehri, SM; Ahamad, T	Self-nitrogen doped carbons aerogel derived from waste cigarette butts (cellulose acetate) for the adsorption of BPA: Kinetics and adsorption mechanisms	JOURNAL OF KING SAUD UNIVERSITY SCIENCE	English	Article	1018-3647	2213-686X	2020	32	8	10.1016/j.jksus.2020.09.021	http://dx.doi.org/10.1016/j.jksus.2020.09.021		8	Multidisciplinary Sciences	Science Citation Index Expanded (SCI-EXPANDED)	Science & Technology - Other Topics	PS3MW	WOS:000607830800023	View Full Record in Web of Science
441	Pan, HY; Gu, JM; Hou, KY; Li, JY; Wang, Y; Yue, YY	High-efficiency, compressible, and recyclable reduced graphene oxide/chitosan composite aerogels supported g-C3N4/BiOBr photocatalyst for adsorption and degradation of rhodamine B	JOURNAL OF ENVIRONMENTAL CHEMICAL ENGINEERING	English	Article	2213-2929	2213-3437	2022	10	2	10.1016/j.jece.2022.107157	http://dx.doi.org/10.1016/j.jece.2022.107157	JAN 2022	12	Engineering, Environmental; Engineering, Chemical	Science Citation Index Expanded (SCI-EXPANDED)	Engineering	YH9HU	WOS:000743471200003	View Full Record in Web of Science
442	Postnova, I; Sarin, S; Zinchenko, A; Shchipunov, Y	DNA-Chitosan Aerogels and Regenerated Hydrogels with Extraordinary Mechanical Properties	ACS APPLIED POLYMER MATERIALS	English	Article	2637-6105		2022	4	1	10.1021/acsapm.1c01585	http://dx.doi.org/10.1021/acsapm.1c01585	DEC 2021	9	Materials Science, Multidisciplinary; Polymer Science	Science Citation Index Expanded (SCI-EXPANDED)	Materials Science; Polymer Science	ZX6TF	WOS:000734056400001	View Full Record in Web of Science
443	Zou, XY; Yao, LY; Zhou, SQ; Chen, GN; Wang, SF; Liu, XY; Jiang, Y	Sulfated lignocellulose nanofibril based composite aerogel towards adsorption-photocatalytic removal of tetracycline	CARBOHYDRATE POLYMERS	English	Article	0144-8617	1879-1344	2022	296		10.1016/j.carbpol.2022.119970	http://dx.doi.org/10.1016/j.carbpol.2022.119970	AUG 2022	12	Chemistry, Applied; Chemistry, Organic; Polymer Science	Science Citation Index Expanded (SCI-EXPANDED)	Chemistry; Polymer Science	4X7QT	WOS:000861032900005	View Full Record in Web of Science
444	Song, JT; Han, WB; Dong, S; Fang, C; Cheng, YH; Liu, DZ; Zhang, XH	Constructing hydrothermal carbonization coatings on carbon fibers with controllable thickness for achieving tunable sorption of dyes and oils via a simple heat-treated route	JOURNAL OF COLLOID AND INTERFACE SCIENCE	English	Article	0021-9797	1095-7103	2020	559		10.1016/j.jcis.2019.10.047	http://dx.doi.org/10.1016/j.jcis.2019.10.047		10	Chemistry, Physical	Science Citation Index Expanded (SCI-EXPANDED)	Chemistry	JV5RB	WOS:000502421500028	View Full Record in Web of Science
445	Lo, L; Yang, ZJ; Hung, YC; Tseng, PY; Nomura, M; Lin, YF; Hu, CC	Boosting photoassisted activity for catalytic oxidation of benzoic acid and reduction of 4-nitrophenol with Ag-supported Fe3O4 aerogel	CHEMICAL ENGINEERING JOURNAL	English	Article	1385-8947	1873-3212	2021	405		10.1016/j.cej.2020.126641	http://dx.doi.org/10.1016/j.cej.2020.126641		11	Engineering, Environmental; Engineering, Chemical	Science Citation Index Expanded (SCI-EXPANDED)	Engineering	QT3RC	WOS:000626506400001	View Full Record in Web of Science
446	Xue, LQ; Ren, J; Wang, SG; Qu, DH; Wei, ZL; Yang, QB; Li, YX	Preparation of nanofiber aerogels by electrospinning and studying of its adsorption properties for heavy-metal and dyes	JOURNAL OF POROUS MATERIALS	English	Article	1380-2224	1573-4854	2020	27	6	10.1007/s10934-020-00937-6	http://dx.doi.org/10.1007/s10934-020-00937-6	JUL 2020	11	Chemistry, Applied; Chemistry, Physical; Materials Science, Multidisciplinary	Science Citation Index Expanded (SCI-EXPANDED)	Chemistry; Materials Science	NV4JZ	WOS:000548474100001	View Full Record in Web of Science
447	Zhang, N; Qi, YF; Zhang, YN; Luo, JL; Cui, P; Jiang, W	A Review on Oil/Water Mixture Separation Material	INDUSTRIAL & ENGINEERING CHEMISTRY RESEARCH	English	Review	0888-5885	1520-5045	2020	59	33	10.1021/acs.iecr.0c02524	http://dx.doi.org/10.1021/acs.iecr.0c02524		23	Engineering, Chemical	Science Citation Index Expanded (SCI-EXPANDED)	Engineering	NF1OF	WOS:000563070900002	View Full Record in Web of Science
448	Toledo, PVO; Marques, LR; Petri, DFS	Recyclable Xanthan/TiO2 Composite Cryogels towards the Photodegradation of Cr(VI) Ions and Methylene Blue Dye	INTERNATIONAL JOURNAL OF POLYMER SCIENCE	English	Article	1687-9422	1687-9430	2019	2019		10.1155/2019/8179842	http://dx.doi.org/10.1155/2019/8179842		13	Polymer Science	Science Citation Index Expanded (SCI-EXPANDED)	Polymer Science	HN5PW	WOS:000460238200001	View Full Record in Web of Science
449	Han, SJ; Sun, QF; Zheng, HH; Li, JP; Jin, CD	Green and facile fabrication of carbon aerogels from cellulose-based waste newspaper for solving organic pollution	CARBOHYDRATE POLYMERS	English	Article	0144-8617	1879-1344	2016	136		10.1016/j.carbpol.2015.09.024	http://dx.doi.org/10.1016/j.carbpol.2015.09.024		6	Chemistry, Applied; Chemistry, Organic; Polymer Science	Science Citation Index Expanded (SCI-EXPANDED)	Chemistry; Polymer Science	CX8RP	WOS:000365972000012	View Full Record in Web of Science
450	Xiong, S; Zhong, ZX; Wang, Y	Direct silanization of polyurethane foams for efficient selective absorption of oil from water	AICHE JOURNAL	English	Article	0001-1541	1547-5905	2017	63	6	10.1002/aic.15629	http://dx.doi.org/10.1002/aic.15629		9	Engineering, Chemical	Science Citation Index Expanded (SCI-EXPANDED)	Engineering	ET9VY	WOS:000400658400037	View Full Record in Web of Science
451	Hu, J; Zhu, JD; Ge, SZ; Jiang, CW; Guo, TY; Peng, TP; Huang, T; Xie, L	Biocompatible, hydrophobic and resilience graphene/chitosan composite aerogel for efficient oil-water separation	SURFACE & COATINGS TECHNOLOGY	English	Article	0257-8972	1879-3347	2020	385		10.1016/j.surfcoat.2020.125361	http://dx.doi.org/10.1016/j.surfcoat.2020.125361		12	Materials Science, Coatings & Films; Physics, Applied	Science Citation Index Expanded (SCI-EXPANDED)	Materials Science; Physics	LE8NI	WOS:000526980900022	View Full Record in Web of Science
452	Yang, J; Li, M; Wang, YF; Wu, H; Ji, N; Dai, L; Li, Y; Xiong, L; Shi, R; Sun, QJ	High-Strength Physically Multi-Cross-Linked Chitosan Hydrogels and Aerogels for Removing Heavy-Metal Ions	JOURNAL OF AGRICULTURAL AND FOOD CHEMISTRY	English	Article	0021-8561	1520-5118	2019	67	49	10.1021/acs.jafc.9b05063	http://dx.doi.org/10.1021/acs.jafc.9b05063		10	Agriculture, Multidisciplinary; Chemistry, Applied; Food Science & Technology	Science Citation Index Expanded (SCI-EXPANDED)	Agriculture; Chemistry; Food Science & Technology	JV9NU	WOS:000502687300030	View Full Record in Web of Science
453	Liu, T	In situ formation of polymethylsiloxane nanofilaments on pristine cotton stalk with natural interconnected pores for rapid and recyclable organic solvents absorption	INDUSTRIAL CROPS AND PRODUCTS	English	Article	0926-6690	1872-633X	2022	186		10.1016/j.indcrop.2022.115176	http://dx.doi.org/10.1016/j.indcrop.2022.115176	JUN 2022	9	Agricultural Engineering; Agronomy	Science Citation Index Expanded (SCI-EXPANDED)	Agriculture	2O9UA	WOS:000819394600002	View Full Record in Web of Science
454	Ifelebuegu, AO; Lale, EE; Mbanaso, FU; Theophilus, SC	Facile Fabrication of Recyclable, Superhydrophobic, and Oleophilic Sorbent from Waste Cigarette Filters for the Sequestration of Oil Pollutants from an Aqueous Environment	PROCESSES	English	Article		2227-9717	2018	6	9	10.3390/pr6090140	http://dx.doi.org/10.3390/pr6090140		11	Engineering, Chemical	Science Citation Index Expanded (SCI-EXPANDED)	Engineering	GY1ZN	WOS:000448336700006	View Full Record in Web of Science
455	Wang, J; Zhao, D; Shang, K; Wang, YT; Ye, DD; Kang, AH; Liao, W; Wang, YZ	Ultrasoft gelatin aerogels for oil contaminant removal	JOURNAL OF MATERIALS CHEMISTRY A	English	Article	2050-7488	2050-7496	2016	4	24	10.1039/c6ta03146c	http://dx.doi.org/10.1039/c6ta03146c		9	Chemistry, Physical; Energy & Fuels; Materials Science, Multidisciplinary	Science Citation Index Expanded (SCI-EXPANDED)	Chemistry; Energy & Fuels; Materials Science	DQ1FK	WOS:000378946700006	View Full Record in Web of Science
456	Wan, CC; Jiao, Y; Wei, S; Li, XJ; Tian, WY; Wu, YQ; Li, J	Scalable Top-to-Bottom Design on Low Tortuosity of Anisotropic Carbon Aerogels for Fast and Reusable Passive Capillary Absorption and Separation of Organic Leakages	ACS APPLIED MATERIALS & INTERFACES	English	Article	1944-8244	1944-8252	2019	11	51	10.1021/acsami.9b13686	http://dx.doi.org/10.1021/acsami.9b13686		12	Nanoscience & Nanotechnology; Materials Science, Multidisciplinary	Science Citation Index Expanded (SCI-EXPANDED)	Science & Technology - Other Topics; Materials Science	KA2KR	WOS:000505626900018	View Full Record in Web of Science
457	Qi, HJ; Ji, XD; Shi, C; Ma, RX; Huang, ZH; Guo, MH; Li, J; Guo, ZH	Bio-templated 3D porous graphitic carbon nitride hybrid aerogel with enhanced charge carrier separation for efficient removal of hazardous organic pollutants	JOURNAL OF COLLOID AND INTERFACE SCIENCE	English	Article	0021-9797	1095-7103	2019	556		10.1016/j.jcis.2019.08.072	http://dx.doi.org/10.1016/j.jcis.2019.08.072		10	Chemistry, Physical	Science Citation Index Expanded (SCI-EXPANDED)	Chemistry	JF3QE	WOS:000491301300038	View Full Record in Web of Science
458	Wang, JT; Geng, GH; Liu, X; Han, FL; Xu, JX	Magnetically superhydrophobic kapok fiber for selective sorption and continuous separation of oil from water	CHEMICAL ENGINEERING RESEARCH & DESIGN	English	Article	0263-8762	1744-3563	2016	115		10.1016/j.cherd.2016.09.032	http://dx.doi.org/10.1016/j.cherd.2016.09.032		9	Engineering, Chemical	Science Citation Index Expanded (SCI-EXPANDED)	Engineering	ED8GQ	WOS:000389110400012	View Full Record in Web of Science
459	Zhang, L; Qiu, JH; Dai, DL; Zhou, YC; Liu, X; Yao, JF	Cr-metal-organic framework coordination with ZnIn2S4 nanosheets for photocatalytic reduction of Cr(VI)	JOURNAL OF CLEANER PRODUCTION	English	Article	0959-6526	1879-1786	2022	341		10.1016/j.jclepro.2022.130891	http://dx.doi.org/10.1016/j.jclepro.2022.130891	FEB 2022	8	Green & Sustainable Science & Technology; Engineering, Environmental; Environmental Sciences	Science Citation Index Expanded (SCI-EXPANDED)	Science & Technology - Other Topics; Engineering; Environmental Sciences & Ecology	ZV2MH	WOS:000770369200002	View Full Record in Web of Science
460	Dong, T; Tian, N; Xu, B; Huang, XH; Chi, S; Liu, YM; Lou, CW; Lin, JH	Biomass poplar catkin fiber-based superhydrophobic aerogel with tubular-lamellar interweaved neurons-like structure	JOURNAL OF HAZARDOUS MATERIALS	English	Article	0304-3894	1873-3336	2022	429		10.1016/j.jhazmat.2022.128290	http://dx.doi.org/10.1016/j.jhazmat.2022.128290	JAN 2022	12	Engineering, Environmental; Environmental Sciences	Science Citation Index Expanded (SCI-EXPANDED)	Engineering; Environmental Sciences & Ecology	YV2SS	WOS:000752581900002	View Full Record in Web of Science
461	Kim, H; Zhang, G; Chung, TCM; Nam, C	A Role for Newly Developed Sorbents in Remediating Large-Scale Oil Spills: Reviewing Recent Advances and Beyond	ADVANCED SUSTAINABLE SYSTEMS	English	Review	2366-7486		2022	6	1	10.1002/adsu.202100211	http://dx.doi.org/10.1002/adsu.202100211	OCT 2021	24	Green & Sustainable Science & Technology; Materials Science, Multidisciplinary	Science Citation Index Expanded (SCI-EXPANDED)	Science & Technology - Other Topics; Materials Science	YK1EY	WOS:000707506400001	View Full Record in Web of Science
462	Guo, ZQ; Meng, JJ; Li, XX; Wang, XL; Li, Y; Hu, LL	ZIF-8-templated synthesis of hollow porous layered double hydroxide/ cellulose aerogel composites for efficient removal of antibiotics from aqueous solution	SEPARATION AND PURIFICATION TECHNOLOGY	English	Article	1383-5866	1873-3794	2025	363		10.1016/j.seppur.2025.132264	http://dx.doi.org/10.1016/j.seppur.2025.132264	FEB 2025	15	Engineering, Chemical	Science Citation Index Expanded (SCI-EXPANDED)	Engineering	Z1X9P	WOS:001436933100001	View Full Record in Web of Science
463	Ehgartner, CR; Werner, ; Selz, S; Hüsing, N; Feinle, A	Carboxylic acid-modified polysilsesquioxane aerogels for the selective and reversible complexation of heavy metals and organic molecules	MICROPOROUS AND MESOPOROUS MATERIALS	English	Article	1387-1811	1873-3093	2021	312		10.1016/j.micromeso.2020.110759	http://dx.doi.org/10.1016/j.micromeso.2020.110759		11	Chemistry, Applied; Chemistry, Physical; Nanoscience & Nanotechnology; Materials Science, Multidisciplinary	Science Citation Index Expanded (SCI-EXPANDED)	Chemistry; Science & Technology - Other Topics; Materials Science	PL8IT	WOS:000603359000002	View Full Record in Web of Science
